# Supplementary material for: Bis[μ-N′-(2-methyl-1-oxidopropanyl­idene)-2-oxidobenzohydrazidato]tetra­pyridine­trinickel(II)
Source: Acta Crystallogr Sect E Struct Rep Online. 2011 Aug 27;67(Pt 9):m1308–9. doi: 10.1107/S1600536811034362 (PMC3200653; doi:10.1107/S1600536811034362)
Supplement: Supplementary file 1 [file e-67-m1308-sup1.cif]

##############################################################################
#                                                                            #
# This CIF contains the data in a paper accepted for publication in          #
# Acta Crystallographica Section E. It conforms to the requirements of       #
# Notes for Authors for Acta Crystallographica Section E, and has been       #
# peer reviewed under the auspices of the IUCr Commission on Journals.       #
#                                                                            #
# Full details of the Crystallographic Information File format               #
# are given in the paper "The Crystallographic Information File (CIF):       #
# a New Standard Archive File for Crystallography" by S. R. Hall, F. H.      #
# Allen and I. D. Brown [Acta Cryst. (1991), A47, 655-685].                  #
#                                                                            #
# The current version of the core CIF dictionary is obtainable from          #
# ftp://ftp.iucr.org/pub/cif_core.dic.                                       #
#                                                                            #
# Software is freely available for graphical display of the structure(s)     #
# in this CIF. For information consult the CIF software page                 #
# http://www.iucr.org/resources/cif/software.                                #
#                                                                            #
# This file may be used for bona fide research purposes within the           #
# scientific community so long as proper attribution is given to the journal # 
# article from which it was obtained.                                        #
#                                                                            #
##############################################################################
data_I
_audit_creation_method     SHELXL97
_chemical_name_systematic
;
Bis[\m-<i>N</i>'-(2-methyl-1-oxidopropanylidene)-2-
oxidobenzohydrazidato]tetrapyridinetrinickel(II)
;
_chemical_name_common     ?
_chemical_formula_moiety     'C42 H42 N8 Ni3 O6'
_chemical_formula_sum     'C42 H42 N8 Ni3 O6'
_chemical_formula_iupac     '[Ni3 (C11 H11 N2 O3) (C5 H5 N)4]'
_chemical_formula_weight     930.97
_chemical_melting_point     ?
_symmetry_cell_setting     triclinic
_symmetry_space_group_name_H-M     'P-1'
_symmetry_space_group_name_Hall     '-P 1'
loop_
    _symmetry_equiv_pos_as_xyz
    'x, y, z'
    '-x, -y, -z'
_cell_length_a     9.866(3)
_cell_length_b     12.325(5)
_cell_length_c     18.240(7)
_cell_angle_alpha     109.324(15)
_cell_angle_beta     96.474(13)
_cell_angle_gamma     93.516(13)
_cell_volume     2068.2(13)
_cell_formula_units_Z     2
_cell_measurement_reflns_used     5875
_cell_measurement_theta_min     3.11
_cell_measurement_theta_max     27.48
_cell_measurement_temperature     293(2)
_exptl_crystal_description     prism
_exptl_crystal_colour     red
_exptl_crystal_size_max     0.46
_exptl_crystal_size_mid     0.26
_exptl_crystal_size_min     0.14
_exptl_crystal_density_diffrn     1.495
_exptl_crystal_density_meas     ?
_exptl_crystal_density_method     'not measured'
_exptl_crystal_F_000     964
_exptl_absorpt_coefficient_mu     1.409
_exptl_absorpt_correction_type     multi-scan
_exptl_absorpt_process_details
                                'TEXRAY (Molecular Structure Corporation, 1999)'
_exptl_absorpt_correction_T_min     0.651
_exptl_absorpt_correction_T_max     0.821
_exptl_special_details
;
;
_diffrn_ambient_temperature     293(2)
_diffrn_radiation_type     MoK\a
_diffrn_radiation_wavelength     0.71073
_diffrn_radiation_source     'fine-focus sealed tube'
_diffrn_radiation_monochromator     graphite
_diffrn_measurement_device_type     'Rigaku R-AXIS RAPID'
_diffrn_measurement_method     \w
_diffrn_detector_area_resol_mean     ?
_diffrn_reflns_number     20490
_diffrn_reflns_av_R_equivalents     0.0508
_diffrn_reflns_av_sigmaI/netI     0.0696
_diffrn_reflns_theta_min     3.11
_diffrn_reflns_theta_max     27.48
_diffrn_reflns_theta_full     27.48
_diffrn_measured_fraction_theta_max     0.988
_diffrn_measured_fraction_theta_full     0.988
_diffrn_reflns_limit_h_min     -12
_diffrn_reflns_limit_h_max     11
_diffrn_reflns_limit_k_min     -15
_diffrn_reflns_limit_k_max     15
_diffrn_reflns_limit_l_min     -23
_diffrn_reflns_limit_l_max     23
_diffrn_standards_number     .
_diffrn_standards_interval_count     .
_diffrn_standards_interval_time     .
_diffrn_standards_decay_%     ?
_refine_special_details
;
 Refinement of F^2^ against ALL reflections.  The weighted R-factor wR and
 goodness of fit S are based on F^2^, conventional R-factors R are based
 on F, with F set to zero for negative F^2^. The threshold expression of
 F^2^ > 2sigma(F^2^) is used only for calculating R-factors(gt) etc. and is
 not relevant to the choice of reflections for refinement.  R-factors based
 on F^2^ are statistically about twice as large as those based on F, and R-
 factors based on ALL data will be even larger.
;
_reflns_number_total     9360
_reflns_number_gt     5875
_reflns_threshold_expression     I>2\s(I)
_refine_ls_structure_factor_coef     Fsqd
_refine_ls_matrix_type     full
_refine_ls_R_factor_all     0.0936
_refine_ls_R_factor_gt     0.0496
_refine_ls_wR_factor_gt     0.0893
_refine_ls_wR_factor_ref     0.1035
_refine_ls_goodness_of_fit_ref     1.036
_refine_ls_restrained_S_all     1.036
_refine_ls_number_reflns     9360
_refine_ls_number_parameters     539
_refine_ls_number_restraints     0
_refine_ls_hydrogen_treatment     constr
_refine_ls_weighting_scheme     calc
_refine_ls_weighting_details
       'calc w = 1/[\s^2^(Fo^2^)+(0.0318P)^2^+0.8559P] where P=(Fo^2^+2Fc^2^)/3'
_atom_sites_solution_hydrogens     geom
_atom_sites_solution_primary     direct
_atom_sites_solution_secondary     difmap
_refine_ls_shift/su_max     0.001
_refine_ls_shift/su_mean     0.000
_refine_diff_density_max     0.366
_refine_diff_density_min     -0.460
_refine_ls_extinction_method     none
_refine_ls_extinction_coef     ?
loop_
    _atom_type_symbol
    _atom_type_description
    _atom_type_scat_dispersion_real
    _atom_type_scat_dispersion_imag
    _atom_type_scat_source
    'C' 'C' 0.0033 0.0016
                         'International Tables Vol C Tables 4.2.6.8 and 6.1.1.4'
    'H' 'H' 0.0000 0.0000
                         'International Tables Vol C Tables 4.2.6.8 and 6.1.1.4'
    'N' 'N' 0.0061 0.0033
                         'International Tables Vol C Tables 4.2.6.8 and 6.1.1.4'
    'O' 'O' 0.0106 0.0060
                         'International Tables Vol C Tables 4.2.6.8 and 6.1.1.4'
    'Ni' 'Ni' 0.3393 1.1124
                         'International Tables Vol C Tables 4.2.6.8 and 6.1.1.4'
_computing_data_collection     'TEXRAY (Molecular Structure Corporation, 1999)'
_computing_cell_refinement     'TEXRAY (Molecular Structure Corporation, 1999)'
_computing_data_reduction     'TEXSAN (Molecular Structure Corporation, 1999)'
_computing_structure_solution     'SHELXS97 (Sheldrick, 2008)'
_computing_structure_refinement     'SHELXL97 (Sheldrick, 2008)'
_computing_molecular_graphics     'ORTEX (McArdle, 1995)'
_computing_publication_material     'SHELXL97 (Sheldrick, 2008)'
loop_
    _atom_site_type_symbol
    _atom_site_label
    _atom_site_fract_x
    _atom_site_fract_y
    _atom_site_fract_z
    _atom_site_U_iso_or_equiv
    _atom_site_adp_type
    _atom_site_calc_flag
    _atom_site_refinement_flags
    _atom_site_occupancy
    _atom_site_symmetry_multiplicity
    _atom_site_disorder_assembly
    _atom_site_disorder_group
    Ni Ni1 0.93957(4) 0.66089(3) 0.05241(2) 0.03894(12) Uani d . 1 1 . .
    Ni Ni2 1.0000 1.0000 0.0000 0.03734(15) Uani d S 1 2 . .
    Ni Ni3 -0.06516(5) 0.32923(4) 0.44143(3) 0.05115(14) Uani d . 1 1 . .
    Ni Ni4 0.0000 0.0000 0.5000 0.04078(16) Uani d S 1 2 . .
    O O1 0.7678(2) 0.5919(2) 0.01168(15) 0.0569(7) Uani d . 1 1 . .
    O O2 0.8335(2) 0.88568(18) -0.05727(13) 0.0420(5) Uani d . 1 1 . .
    O O3 1.1140(2) 0.73331(19) 0.09258(14) 0.0468(6) Uani d . 1 1 . .
    O O4 0.0721(3) 0.3594(2) 0.39034(17) 0.0677(8) Uani d . 1 1 . .
    O O5 0.1519(2) 0.0692(2) 0.45856(14) 0.0476(6) Uani d . 1 1 . .
    O O6 -0.1979(2) 0.3001(2) 0.49806(15) 0.0572(7) Uani d . 1 1 . .
    N N1 0.9243(3) 0.7769(2) 0.01130(15) 0.0374(6) Uani d . 1 1 . .
    N N2 1.0431(2) 0.8583(2) 0.03276(15) 0.0378(6) Uani d . 1 1 . .
    N N3 0.9702(3) 0.5467(2) 0.10306(16) 0.0427(7) Uani d . 1 1 . .
    N N4 0.8942(3) 1.0555(2) 0.10051(16) 0.0419(7) Uani d . 1 1 . .
    N N5 0.0080(3) 0.2072(2) 0.46030(16) 0.0447(7) Uani d . 1 1 . .
    N N6 -0.0704(3) 0.1552(2) 0.50322(16) 0.0435(7) Uani d . 1 1 . .
    N N7 -0.1622(4) 0.4484(3) 0.41838(19) 0.0596(8) Uani d . 1 1 . .
    N N8 -0.1065(3) -0.0751(2) 0.38106(17) 0.0484(7) Uani d . 1 1 . .
    C C1 0.6842(3) 0.6149(3) -0.0418(2) 0.0451(8) Uani d . 1 1 . .
    C C2 0.7023(3) 0.7135(3) -0.06517(19) 0.0395(8) Uani d . 1 1 . .
    C C3 0.6044(3) 0.7264(3) -0.1220(2) 0.0526(9) Uani d . 1 1 . .
    H H3A 0.6150 0.7918 -0.1365 0.063 Uiso calc R 1 1 . .
    C C4 0.4933(4) 0.6470(4) -0.1574(2) 0.0647(11) Uani d . 1 1 . .
    H H4A 0.4300 0.6579 -0.1955 0.078 Uiso calc R 1 1 . .
    C C5 0.4767(4) 0.5501(4) -0.1356(2) 0.0650(11) Uani d . 1 1 . .
    H H5A 0.4021 0.4948 -0.1597 0.078 Uiso calc R 1 1 . .
    C C6 0.5686(4) 0.5351(3) -0.0793(2) 0.0590(11) Uani d . 1 1 . .
    H H6A 0.5546 0.4699 -0.0651 0.071 Uiso calc R 1 1 . .
    C C7 0.8246(3) 0.7977(3) -0.03513(19) 0.0376(7) Uani d . 1 1 . .
    C C8 1.1369(3) 0.8261(3) 0.07424(19) 0.0389(8) Uani d . 1 1 . .
    C C9 1.2773(3) 0.8907(3) 0.1018(2) 0.0502(9) Uani d . 1 1 . .
    H H9A 1.2785 0.9612 0.0882 0.060 Uiso calc R 1 1 . .
    C C10 1.3833(4) 0.8170(4) 0.0608(3) 0.0841(14) Uani d . 1 1 . .
    H H10A 1.3609 0.7974 0.0050 0.126 Uiso calc R 1 1 . .
    H H10B 1.3833 0.7475 0.0737 0.126 Uiso calc R 1 1 . .
    H H10C 1.4726 0.8596 0.0778 0.126 Uiso calc R 1 1 . .
    C C11 1.3106(5) 0.9247(4) 0.1904(3) 0.0884(15) Uani d . 1 1 . .
    H H11A 1.2415 0.9695 0.2149 0.133 Uiso calc R 1 1 . .
    H H11B 1.3984 0.9698 0.2078 0.133 Uiso calc R 1 1 . .
    H H11C 1.3130 0.8563 0.2044 0.133 Uiso calc R 1 1 . .
    C C12 0.8723(4) 0.4652(3) 0.0996(2) 0.0598(11) Uani d . 1 1 . .
    H H12A 0.7873 0.4614 0.0706 0.072 Uiso calc R 1 1 . .
    C C13 0.8922(5) 0.3859(4) 0.1375(3) 0.0742(13) Uani d . 1 1 . .
    H H13A 0.8215 0.3300 0.1337 0.089 Uiso calc R 1 1 . .
    C C14 1.0156(5) 0.3904(3) 0.1804(2) 0.0666(12) Uani d . 1 1 . .
    H H14A 1.0297 0.3396 0.2078 0.080 Uiso calc R 1 1 . .
    C C15 1.1185(4) 0.4712(3) 0.1824(2) 0.0595(10) Uani d . 1 1 . .
    H H15A 1.2053 0.4744 0.2095 0.071 Uiso calc R 1 1 . .
    C C16 1.0912(4) 0.5474(3) 0.1436(2) 0.0556(10) Uani d . 1 1 . .
    H H16A 1.1614 0.6028 0.1458 0.067 Uiso calc R 1 1 . .
    C C17 0.7578(4) 1.0526(3) 0.0959(2) 0.0589(10) Uani d . 1 1 . .
    H H17A 0.7054 1.0243 0.0465 0.071 Uiso calc R 1 1 . .
    C C18 0.6920(4) 1.0892(4) 0.1602(3) 0.0709(12) Uani d . 1 1 . .
    H H18A 0.5969 1.0864 0.1544 0.085 Uiso calc R 1 1 . .
    C C19 0.7665(5) 1.1297(4) 0.2327(3) 0.0807(14) Uani d . 1 1 . .
    H H19A 0.7234 1.1555 0.2772 0.097 Uiso calc R 1 1 . .
    C C20 0.9062(5) 1.1318(4) 0.2392(2) 0.0721(12) Uani d . 1 1 . .
    H H20A 0.9599 1.1582 0.2882 0.087 Uiso calc R 1 1 . .
    C C21 0.9648(4) 1.0943(3) 0.1721(2) 0.0550(10) Uani d . 1 1 . .
    H H21A 1.0599 1.0961 0.1769 0.066 Uiso calc R 1 1 . .
    C C22 0.1843(4) 0.3066(4) 0.3802(2) 0.0629(11) Uani d . 1 1 . .
    C C23 0.2116(3) 0.2087(3) 0.4006(2) 0.0486(9) Uani d . 1 1 . .
    C C24 0.3333(4) 0.1602(4) 0.3849(2) 0.0651(11) Uani d . 1 1 . .
    H H24A 0.3507 0.0952 0.3982 0.078 Uiso calc R 1 1 . .
    C C25 0.4290(5) 0.2053(5) 0.3502(3) 0.0870(15) Uani d . 1 1 . .
    H H25A 0.5096 0.1714 0.3400 0.104 Uiso calc R 1 1 . .
    C C26 0.4023(5) 0.3012(5) 0.3312(3) 0.0936(18) Uani d . 1 1 . .
    H H26A 0.4667 0.3332 0.3086 0.112 Uiso calc R 1 1 . .
    C C27 0.2836(5) 0.3508(4) 0.3446(3) 0.0805(15) Uani d . 1 1 . .
    H H27A 0.2678 0.4149 0.3300 0.097 Uiso calc R 1 1 . .
    C C28 0.1207(3) 0.1579(3) 0.4412(2) 0.0446(8) Uani d . 1 1 . .
    C C29 -0.1747(4) 0.2131(3) 0.5209(2) 0.0469(8) Uani d . 1 1 . .
    C C30 -0.2695(4) 0.1822(3) 0.5716(2) 0.0574(10) Uani d . 1 1 . .
    H H30A -0.2430 0.1121 0.5810 0.069 Uiso calc R 1 1 . .
    C C31 -0.2554(5) 0.2809(4) 0.6499(3) 0.0929(16) Uani d . 1 1 . .
    H H31A -0.1615 0.2951 0.6742 0.139 Uiso calc R 1 1 . .
    H H31B -0.3124 0.2602 0.6836 0.139 Uiso calc R 1 1 . .
    H H31C -0.2834 0.3494 0.6413 0.139 Uiso calc R 1 1 . .
    C C32 -0.4159(4) 0.1598(4) 0.5316(3) 0.0933(17) Uani d . 1 1 . .
    H H32A -0.4219 0.1016 0.4807 0.140 Uiso calc R 1 1 . .
    H H32B -0.4452 0.2299 0.5261 0.140 Uiso calc R 1 1 . .
    H H32C -0.4738 0.1335 0.5626 0.140 Uiso calc R 1 1 . .
    C C33 -0.1188(6) 0.5050(4) 0.3733(3) 0.1002(18) Uani d . 1 1 . .
    H H33A -0.0362 0.4888 0.3541 0.120 Uiso calc R 1 1 . .
    C C34 -0.1897(7) 0.5859(5) 0.3537(4) 0.119(2) Uani d . 1 1 . .
    H H34A -0.1563 0.6220 0.3210 0.143 Uiso calc R 1 1 . .
    C C35 -0.3087(7) 0.6130(4) 0.3823(3) 0.1012(18) Uani d . 1 1 . .
    H H35A -0.3583 0.6678 0.3700 0.121 Uiso calc R 1 1 . .
    C C36 -0.3529(6) 0.5582(4) 0.4291(3) 0.0996(17) Uani d . 1 1 . .
    H H36A -0.4343 0.5745 0.4497 0.120 Uiso calc R 1 1 . .
    C C37 -0.2764(5) 0.4775(4) 0.4463(3) 0.0839(14) Uani d . 1 1 . .
    H H37A -0.3077 0.4416 0.4796 0.101 Uiso calc R 1 1 . .
    C C38 -0.2429(4) -0.0946(4) 0.3670(3) 0.0684(12) Uani d . 1 1 . .
    H H38A -0.2918 -0.0726 0.4094 0.082 Uiso calc R 1 1 . .
    C C39 -0.3142(5) -0.1448(5) 0.2939(3) 0.0911(16) Uani d . 1 1 . .
    H H39A -0.4095 -0.1555 0.2867 0.109 Uiso calc R 1 1 . .
    C C40 -0.2437(6) -0.1797(4) 0.2305(3) 0.0912(16) Uani d . 1 1 . .
    H H40A -0.2897 -0.2164 0.1800 0.109 Uiso calc R 1 1 . .
    C C41 -0.1053(6) -0.1588(4) 0.2441(3) 0.0875(15) Uani d . 1 1 . .
    H H41A -0.0543 -0.1800 0.2026 0.105 Uiso calc R 1 1 . .
    C C42 -0.0414(4) -0.1066(4) 0.3187(2) 0.0658(11) Uani d . 1 1 . .
    H H42A 0.0537 -0.0920 0.3267 0.079 Uiso calc R 1 1 . .
loop_
    _atom_site_aniso_label
    _atom_site_aniso_U_11
    _atom_site_aniso_U_22
    _atom_site_aniso_U_33
    _atom_site_aniso_U_12
    _atom_site_aniso_U_13
    _atom_site_aniso_U_23
    Ni1 0.0456(2) 0.0334(2) 0.0421(3) 0.00117(18) 0.0072(2) 0.0187(2)
    Ni2 0.0422(3) 0.0316(3) 0.0408(4) 0.0003(3) 0.0040(3) 0.0169(3)
    Ni3 0.0656(3) 0.0429(3) 0.0497(3) 0.0040(2) 0.0041(2) 0.0237(2)
    Ni4 0.0432(3) 0.0403(4) 0.0451(4) 0.0076(3) 0.0130(3) 0.0201(3)
    O1 0.0585(15) 0.0538(16) 0.0673(18) -0.0101(12) 0.0003(13) 0.0379(14)
    O2 0.0445(13) 0.0391(13) 0.0465(14) -0.0006(10) -0.0009(11) 0.0234(11)
    O3 0.0523(14) 0.0388(13) 0.0552(15) 0.0005(11) 0.0004(12) 0.0267(12)
    O4 0.0761(19) 0.0680(19) 0.076(2) 0.0011(15) 0.0115(16) 0.0484(17)
    O5 0.0478(13) 0.0465(14) 0.0569(16) 0.0083(11) 0.0153(12) 0.0253(13)
    O6 0.0648(16) 0.0490(15) 0.0714(18) 0.0188(12) 0.0162(14) 0.0340(14)
    N1 0.0375(14) 0.0339(15) 0.0429(16) -0.0018(12) 0.0035(12) 0.0175(13)
    N2 0.0389(15) 0.0324(14) 0.0448(17) -0.0011(12) 0.0051(13) 0.0177(13)
    N3 0.0523(17) 0.0351(15) 0.0453(17) 0.0042(13) 0.0110(14) 0.0188(14)
    N4 0.0492(17) 0.0356(15) 0.0436(17) 0.0054(13) 0.0110(14) 0.0157(14)
    N5 0.0521(17) 0.0436(17) 0.0454(17) 0.0042(14) 0.0116(14) 0.0229(15)
    N6 0.0471(16) 0.0395(16) 0.0506(18) 0.0070(13) 0.0136(14) 0.0216(15)
    N7 0.080(2) 0.0431(18) 0.056(2) 0.0084(17) -0.0012(18) 0.0200(17)
    N8 0.0557(18) 0.0441(17) 0.0493(19) 0.0114(14) 0.0107(15) 0.0188(15)
    C1 0.0464(19) 0.044(2) 0.048(2) -0.0010(16) 0.0098(17) 0.0199(18)
    C2 0.0375(17) 0.0420(19) 0.0411(19) 0.0028(15) 0.0068(15) 0.0166(16)
    C3 0.045(2) 0.061(2) 0.058(2) -0.0060(18) 0.0025(18) 0.030(2)
    C4 0.050(2) 0.082(3) 0.063(3) -0.012(2) -0.008(2) 0.035(2)
    C5 0.050(2) 0.074(3) 0.068(3) -0.019(2) -0.002(2) 0.028(2)
    C6 0.056(2) 0.060(2) 0.064(3) -0.0168(19) 0.004(2) 0.031(2)
    C7 0.0415(18) 0.0346(18) 0.0384(19) 0.0018(14) 0.0082(15) 0.0142(16)
    C8 0.0448(19) 0.0353(18) 0.0393(19) 0.0053(15) 0.0044(15) 0.0165(16)
    C9 0.0428(19) 0.046(2) 0.067(3) -0.0044(16) -0.0047(18) 0.030(2)
    C10 0.051(2) 0.081(3) 0.124(4) 0.008(2) 0.014(3) 0.039(3)
    C11 0.081(3) 0.102(4) 0.074(3) -0.023(3) -0.023(3) 0.037(3)
    C12 0.060(2) 0.052(2) 0.078(3) 0.0016(19) 0.011(2) 0.035(2)
    C13 0.076(3) 0.061(3) 0.105(4) -0.003(2) 0.018(3) 0.054(3)
    C14 0.092(3) 0.054(3) 0.070(3) 0.015(2) 0.015(2) 0.040(2)
    C15 0.075(3) 0.049(2) 0.059(3) 0.006(2) 0.001(2) 0.027(2)
    C16 0.068(2) 0.041(2) 0.062(3) 0.0006(18) 0.000(2) 0.027(2)
    C17 0.057(2) 0.061(3) 0.061(3) 0.006(2) 0.008(2) 0.024(2)
    C18 0.060(3) 0.074(3) 0.085(4) 0.014(2) 0.028(3) 0.028(3)
    C19 0.093(4) 0.079(3) 0.072(3) 0.005(3) 0.043(3) 0.020(3)
    C20 0.087(3) 0.077(3) 0.045(2) -0.007(3) 0.009(2) 0.013(2)
    C21 0.062(2) 0.056(2) 0.050(2) 0.0016(19) 0.012(2) 0.021(2)
    C22 0.074(3) 0.071(3) 0.048(2) -0.016(2) 0.002(2) 0.032(2)
    C23 0.048(2) 0.057(2) 0.041(2) -0.0063(18) 0.0063(17) 0.0203(19)
    C24 0.058(2) 0.081(3) 0.062(3) -0.001(2) 0.019(2) 0.030(2)
    C25 0.070(3) 0.113(4) 0.089(4) -0.003(3) 0.035(3) 0.043(3)
    C26 0.081(3) 0.136(5) 0.078(3) -0.024(3) 0.017(3) 0.059(4)
    C27 0.085(3) 0.100(4) 0.071(3) -0.020(3) 0.005(3) 0.056(3)
    C28 0.048(2) 0.045(2) 0.040(2) -0.0051(17) 0.0057(16) 0.0152(17)
    C29 0.056(2) 0.040(2) 0.049(2) 0.0121(17) 0.0105(18) 0.0181(18)
    C30 0.059(2) 0.047(2) 0.076(3) 0.0194(19) 0.029(2) 0.027(2)
    C31 0.132(4) 0.076(3) 0.076(3) 0.022(3) 0.049(3) 0.021(3)
    C32 0.056(3) 0.097(4) 0.144(5) 0.017(3) 0.035(3) 0.055(4)
    C33 0.135(5) 0.093(4) 0.112(4) 0.033(3) 0.035(4) 0.076(4)
    C34 0.167(6) 0.108(5) 0.130(5) 0.054(4) 0.040(5) 0.089(4)
    C35 0.141(5) 0.065(3) 0.106(5) 0.029(3) -0.009(4) 0.046(3)
    C36 0.110(4) 0.076(3) 0.131(5) 0.036(3) 0.014(4) 0.055(4)
    C37 0.103(4) 0.064(3) 0.100(4) 0.021(3) 0.013(3) 0.047(3)
    C38 0.061(3) 0.084(3) 0.064(3) 0.005(2) 0.005(2) 0.031(3)
    C39 0.074(3) 0.118(4) 0.084(4) -0.008(3) -0.014(3) 0.049(4)
    C40 0.121(4) 0.088(4) 0.054(3) -0.015(3) -0.017(3) 0.023(3)
    C41 0.108(4) 0.089(4) 0.055(3) 0.010(3) 0.013(3) 0.010(3)
    C42 0.067(3) 0.075(3) 0.052(3) 0.013(2) 0.010(2) 0.014(2)
_geom_special_details
;
 All esds (except the esd in the dihedral angle between two l.s. planes)
 are estimated using the full covariance matrix.  The cell esds are taken
 into account individually in the estimation of esds in distances, angles
 and torsion angles; correlations between esds in cell parameters are only
 used when they are defined by crystal symmetry.  An approximate (isotropic)
 treatment of cell esds is used for estimating esds involving l.s. planes.
;
loop_
    _geom_bond_atom_site_label_1
    _geom_bond_atom_site_label_2
    _geom_bond_site_symmetry_2
    _geom_bond_distance
    _geom_bond_publ_flag
    Ni1 O1 . 1.808(2) yes
    Ni1 N1 . 1.828(2) yes
    Ni1 O3 . 1.841(2) yes
    Ni1 N3 . 1.943(3) yes
    Ni2 O2 . 2.032(2) yes
    Ni2 O2 2_775 2.032(2) no
    Ni2 N2 2_775 2.076(2) no
    Ni2 N2 . 2.076(2) yes
    Ni2 N4 . 2.146(3) yes
    Ni2 N4 2_775 2.146(3) no
    Ni3 O4 . 1.815(3) yes
    Ni3 N5 . 1.823(3) yes
    Ni3 O6 . 1.845(2) yes
    Ni3 N7 . 1.934(3) yes
    Ni4 O5 . 2.018(2) yes
    Ni4 O5 2_556 2.018(2) no
    Ni4 N6 . 2.060(3) yes
    Ni4 N6 2_556 2.060(3) no
    Ni4 N8 . 2.169(3) yes
    Ni4 N8 2_556 2.169(3) no
    O1 C1 . 1.321(4) no
    O2 C7 . 1.278(3) no
    O3 C8 . 1.308(3) no
    O4 C22 . 1.318(5) no
    O5 C28 . 1.279(4) no
    O6 C29 . 1.296(4) no
    N1 C7 . 1.318(4) no
    N1 N2 . 1.423(3) no
    N2 C8 . 1.293(4) no
    N3 C16 . 1.329(4) no
    N3 C12 . 1.331(4) no
    N4 C21 . 1.327(4) no
    N4 C17 . 1.336(4) no
    N5 C28 . 1.325(4) no
    N5 N6 . 1.425(3) no
    N6 C29 . 1.298(4) no
    N7 C37 . 1.310(5) no
    N7 C33 . 1.329(5) no
    N8 C42 . 1.326(5) no
    N8 C38 . 1.333(5) no
    C1 C6 . 1.407(5) no
    C1 C2 . 1.421(4) no
    C2 C3 . 1.392(4) no
    C2 C7 . 1.467(4) no
    C3 C4 . 1.366(5) no
    C3 H3A . 0.9300 no
    C4 C5 . 1.386(5) no
    C4 H4A . 0.9300 no
    C5 C6 . 1.359(5) no
    C5 H5A . 0.9300 no
    C6 H6A . 0.9300 no
    C8 C9 . 1.499(4) no
    C9 C11 . 1.520(5) no
    C9 C10 . 1.524(5) no
    C9 H9A . 0.9800 no
    C10 H10A . 0.9600 no
    C10 H10B . 0.9600 no
    C10 H10C . 0.9600 no
    C11 H11A . 0.9600 no
    C11 H11B . 0.9600 no
    C11 H11C . 0.9600 no
    C12 C13 . 1.382(5) no
    C12 H12A . 0.9300 no
    C13 C14 . 1.358(6) no
    C13 H13A . 0.9300 no
    C14 C15 . 1.366(5) no
    C14 H14A . 0.9300 no
    C15 C16 . 1.373(5) no
    C15 H15A . 0.9300 no
    C16 H16A . 0.9300 no
    C17 C18 . 1.363(5) no
    C17 H17A . 0.9300 no
    C18 C19 . 1.356(6) no
    C18 H18A . 0.9300 no
    C19 C20 . 1.367(6) no
    C19 H19A . 0.9300 no
    C20 C21 . 1.366(5) no
    C20 H20A . 0.9300 no
    C21 H21A . 0.9300 no
    C22 C23 . 1.409(5) no
    C22 C27 . 1.410(5) no
    C23 C24 . 1.391(5) no
    C23 C28 . 1.461(4) no
    C24 C25 . 1.380(5) no
    C24 H24A . 0.9300 no
    C25 C26 . 1.369(7) no
    C25 H25A . 0.9300 no
    C26 C27 . 1.364(7) no
    C26 H26A . 0.9300 no
    C27 H27A . 0.9300 no
    C29 C30 . 1.503(5) no
    C30 C32 . 1.509(5) no
    C30 C31 . 1.525(6) no
    C30 H30A . 0.9800 no
    C31 H31A . 0.9600 no
    C31 H31B . 0.9600 no
    C31 H31C . 0.9600 no
    C32 H32A . 0.9600 no
    C32 H32B . 0.9600 no
    C32 H32C . 0.9600 no
    C33 C34 . 1.370(6) no
    C33 H33A . 0.9300 no
    C34 C35 . 1.354(7) no
    C34 H34A . 0.9300 no
    C35 C36 . 1.342(6) no
    C35 H35A . 0.9300 no
    C36 C37 . 1.379(6) no
    C36 H36A . 0.9300 no
    C37 H37A . 0.9300 no
    C38 C39 . 1.359(6) no
    C38 H38A . 0.9300 no
    C39 C40 . 1.376(7) no
    C39 H39A . 0.9300 no
    C40 C41 . 1.353(6) no
    C40 H40A . 0.9300 no
    C41 C42 . 1.357(6) no
    C41 H41A . 0.9300 no
    C42 H42A . 0.9300 no
loop_
    _geom_angle_atom_site_label_1
    _geom_angle_atom_site_label_2
    _geom_angle_atom_site_label_3
    _geom_angle_site_symmetry_1
    _geom_angle_site_symmetry_3
    _geom_angle
    _geom_angle_publ_flag
    O1 Ni1 N1 . . 94.86(11) ?
    O1 Ni1 O3 . . 178.73(10) ?
    N1 Ni1 O3 . . 83.88(10) ?
    O1 Ni1 N3 . . 90.25(11) ?
    N1 Ni1 N3 . . 174.59(12) ?
    O3 Ni1 N3 . . 91.01(10) ?
    O2 Ni2 O2 . 2_775 180.0000(10)
                                 ?
    O2 Ni2 N2 . 2_775 101.40(9) ?
    O2 Ni2 N2 2_775 2_775 78.60(9) ?
    O2 Ni2 N2 . . 78.60(9) ?
    O2 Ni2 N2 2_775 . 101.40(9) ?
    N2 Ni2 N2 2_775 . 180.00(13) ?
    O2 Ni2 N4 . . 88.41(10) ?
    O2 Ni2 N4 2_775 . 91.59(10) ?
    N2 Ni2 N4 2_775 . 93.00(10) ?
    N2 Ni2 N4 . . 87.00(10) ?
    O2 Ni2 N4 . 2_775 91.59(10) ?
    O2 Ni2 N4 2_775 2_775 88.41(10) ?
    N2 Ni2 N4 2_775 2_775 87.00(10) ?
    N2 Ni2 N4 . 2_775 93.00(10) ?
    N4 Ni2 N4 . 2_775 180.0000(10)
                                 ?
    O4 Ni3 N5 . . 94.82(12) ?
    O4 Ni3 O6 . . 176.94(12) ?
    N5 Ni3 O6 . . 83.73(11) ?
    O4 Ni3 N7 . . 89.84(14) ?
    N5 Ni3 N7 . . 173.64(13) ?
    O6 Ni3 N7 . . 91.82(13) ?
    O5 Ni4 O5 . 2_556 180.0 ?
    O5 Ni4 N6 . . 78.90(10) ?
    O5 Ni4 N6 2_556 . 101.10(10) ?
    O5 Ni4 N6 . 2_556 101.10(10) ?
    O5 Ni4 N6 2_556 2_556 78.90(10) ?
    N6 Ni4 N6 . 2_556 180.0 ?
    O5 Ni4 N8 . . 89.05(10) ?
    O5 Ni4 N8 2_556 . 90.95(10) ?
    N6 Ni4 N8 . . 88.16(11) ?
    N6 Ni4 N8 2_556 . 91.84(11) ?
    O5 Ni4 N8 . 2_556 90.95(10) ?
    O5 Ni4 N8 2_556 2_556 89.05(10) ?
    N6 Ni4 N8 . 2_556 91.84(11) ?
    N6 Ni4 N8 2_556 2_556 88.16(11) ?
    N8 Ni4 N8 . 2_556 180.0 ?
    C1 O1 Ni1 . . 126.08(19) ?
    C7 O2 Ni2 . . 112.94(19) ?
    C8 O3 Ni1 . . 112.0(2) ?
    C22 O4 Ni3 . . 126.6(2) ?
    C28 O5 Ni4 . . 113.2(2) ?
    C29 O6 Ni3 . . 111.7(2) ?
    C7 N1 N2 . . 114.7(2) ?
    C7 N1 Ni1 . . 131.7(2) ?
    N2 N1 Ni1 . . 113.58(18) ?
    C8 N2 N1 . . 109.5(2) ?
    C8 N2 Ni2 . . 140.3(2) ?
    N1 N2 Ni2 . . 109.56(18) ?
    C16 N3 C12 . . 116.8(3) ?
    C16 N3 Ni1 . . 120.9(2) ?
    C12 N3 Ni1 . . 122.3(2) ?
    C21 N4 C17 . . 116.5(3) ?
    C21 N4 Ni2 . . 119.9(2) ?
    C17 N4 Ni2 . . 123.6(3) ?
    C28 N5 N6 . . 114.2(3) ?
    C28 N5 Ni3 . . 131.7(2) ?
    N6 N5 Ni3 . . 114.1(2) ?
    C29 N6 N5 . . 108.5(3) ?
    C29 N6 Ni4 . . 140.6(2) ?
    N5 N6 Ni4 . . 109.83(19) ?
    C37 N7 C33 . . 115.9(4) ?
    C37 N7 Ni3 . . 121.4(3) ?
    C33 N7 Ni3 . . 122.7(3) ?
    C42 N8 C38 . . 116.2(4) ?
    C42 N8 Ni4 . . 122.8(3) ?
    C38 N8 Ni4 . . 121.0(3) ?
    O1 C1 C6 . . 117.4(3) ?
    O1 C1 C2 . . 125.3(3) ?
    C6 C1 C2 . . 117.3(3) ?
    C3 C2 C1 . . 118.6(3) ?
    C3 C2 C7 . . 119.0(3) ?
    C1 C2 C7 . . 122.3(3) ?
    C4 C3 C2 . . 122.6(3) ?
    C4 C3 H3A . . 118.7 ?
    C2 C3 H3A . . 118.7 ?
    C3 C4 C5 . . 118.8(4) ?
    C3 C4 H4A . . 120.6 ?
    C5 C4 H4A . . 120.6 ?
    C6 C5 C4 . . 120.4(3) ?
    C6 C5 H5A . . 119.8 ?
    C4 C5 H5A . . 119.8 ?
    C5 C6 C1 . . 122.2(3) ?
    C5 C6 H6A . . 118.9 ?
    C1 C6 H6A . . 118.9 ?
    O2 C7 N1 . . 122.2(3) ?
    O2 C7 C2 . . 119.3(3) ?
    N1 C7 C2 . . 118.5(3) ?
    N2 C8 O3 . . 121.0(3) ?
    N2 C8 C9 . . 122.1(3) ?
    O3 C8 C9 . . 116.8(3) ?
    C8 C9 C11 . . 110.1(3) ?
    C8 C9 C10 . . 110.0(3) ?
    C11 C9 C10 . . 111.0(3) ?
    C8 C9 H9A . . 108.6 ?
    C11 C9 H9A . . 108.6 ?
    C10 C9 H9A . . 108.6 ?
    C9 C10 H10A . . 109.5 ?
    C9 C10 H10B . . 109.5 ?
    H10A C10 H10B . . 109.5 ?
    C9 C10 H10C . . 109.5 ?
    H10A C10 H10C . . 109.5 ?
    H10B C10 H10C . . 109.5 ?
    C9 C11 H11A . . 109.5 ?
    C9 C11 H11B . . 109.5 ?
    H11A C11 H11B . . 109.5 ?
    C9 C11 H11C . . 109.5 ?
    H11A C11 H11C . . 109.5 ?
    H11B C11 H11C . . 109.5 ?
    N3 C12 C13 . . 122.6(4) ?
    N3 C12 H12A . . 118.7 ?
    C13 C12 H12A . . 118.7 ?
    C14 C13 C12 . . 119.5(4) ?
    C14 C13 H13A . . 120.2 ?
    C12 C13 H13A . . 120.2 ?
    C13 C14 C15 . . 118.7(3) ?
    C13 C14 H14A . . 120.7 ?
    C15 C14 H14A . . 120.7 ?
    C14 C15 C16 . . 118.6(4) ?
    C14 C15 H15A . . 120.7 ?
    C16 C15 H15A . . 120.7 ?
    N3 C16 C15 . . 123.8(3) ?
    N3 C16 H16A . . 118.1 ?
    C15 C16 H16A . . 118.1 ?
    N4 C17 C18 . . 123.0(4) ?
    N4 C17 H17A . . 118.5 ?
    C18 C17 H17A . . 118.5 ?
    C19 C18 C17 . . 119.4(4) ?
    C19 C18 H18A . . 120.3 ?
    C17 C18 H18A . . 120.3 ?
    C18 C19 C20 . . 118.8(4) ?
    C18 C19 H19A . . 120.6 ?
    C20 C19 H19A . . 120.6 ?
    C21 C20 C19 . . 118.4(4) ?
    C21 C20 H20A . . 120.8 ?
    C19 C20 H20A . . 120.8 ?
    N4 C21 C20 . . 123.9(4) ?
    N4 C21 H21A . . 118.1 ?
    C20 C21 H21A . . 118.1 ?
    O4 C22 C23 . . 125.2(3) ?
    O4 C22 C27 . . 117.2(4) ?
    C23 C22 C27 . . 117.6(4) ?
    C24 C23 C22 . . 119.1(3) ?
    C24 C23 C28 . . 117.7(3) ?
    C22 C23 C28 . . 123.1(4) ?
    C25 C24 C23 . . 122.1(4) ?
    C25 C24 H24A . . 119.0 ?
    C23 C24 H24A . . 119.0 ?
    C26 C25 C24 . . 118.4(5) ?
    C26 C25 H25A . . 120.8 ?
    C24 C25 H25A . . 120.8 ?
    C27 C26 C25 . . 121.5(4) ?
    C27 C26 H26A . . 119.2 ?
    C25 C26 H26A . . 119.2 ?
    C26 C27 C22 . . 121.2(4) ?
    C26 C27 H27A . . 119.4 ?
    C22 C27 H27A . . 119.4 ?
    O5 C28 N5 . . 121.8(3) ?
    O5 C28 C23 . . 120.0(3) ?
    N5 C28 C23 . . 118.2(3) ?
    O6 C29 N6 . . 121.9(3) ?
    O6 C29 C30 . . 118.3(3) ?
    N6 C29 C30 . . 119.7(3) ?
    C29 C30 C32 . . 110.6(3) ?
    C29 C30 C31 . . 109.0(3) ?
    C32 C30 C31 . . 110.4(4) ?
    C29 C30 H30A . . 108.9 ?
    C32 C30 H30A . . 108.9 ?
    C31 C30 H30A . . 108.9 ?
    C30 C31 H31A . . 109.5 ?
    C30 C31 H31B . . 109.5 ?
    H31A C31 H31B . . 109.5 ?
    C30 C31 H31C . . 109.5 ?
    H31A C31 H31C . . 109.5 ?
    H31B C31 H31C . . 109.5 ?
    C30 C32 H32A . . 109.5 ?
    C30 C32 H32B . . 109.5 ?
    H32A C32 H32B . . 109.5 ?
    C30 C32 H32C . . 109.5 ?
    H32A C32 H32C . . 109.5 ?
    H32B C32 H32C . . 109.5 ?
    N7 C33 C34 . . 123.3(5) ?
    N7 C33 H33A . . 118.3 ?
    C34 C33 H33A . . 118.3 ?
    C35 C34 C33 . . 119.5(5) ?
    C35 C34 H34A . . 120.3 ?
    C33 C34 H34A . . 120.3 ?
    C36 C35 C34 . . 118.0(5) ?
    C36 C35 H35A . . 121.0 ?
    C34 C35 H35A . . 121.0 ?
    C35 C36 C37 . . 119.4(5) ?
    C35 C36 H36A . . 120.3 ?
    C37 C36 H36A . . 120.3 ?
    N7 C37 C36 . . 123.8(5) ?
    N7 C37 H37A . . 118.1 ?
    C36 C37 H37A . . 118.1 ?
    N8 C38 C39 . . 123.3(4) ?
    N8 C38 H38A . . 118.4 ?
    C39 C38 H38A . . 118.4 ?
    C38 C39 C40 . . 119.3(5) ?
    C38 C39 H39A . . 120.4 ?
    C40 C39 H39A . . 120.4 ?
    C41 C40 C39 . . 117.9(5) ?
    C41 C40 H40A . . 121.1 ?
    C39 C40 H40A . . 121.1 ?
    C40 C41 C42 . . 119.4(5) ?
    C40 C41 H41A . . 120.3 ?
    C42 C41 H41A . . 120.3 ?
    N8 C42 C41 . . 123.9(4) ?
    N8 C42 H42A . . 118.0 ?
    C41 C42 H42A . . 118.0 ?
loop_
    _geom_torsion_atom_site_label_1
    _geom_torsion_atom_site_label_2
    _geom_torsion_atom_site_label_3
    _geom_torsion_atom_site_label_4
    _geom_torsion_site_symmetry_1
    _geom_torsion_site_symmetry_2
    _geom_torsion_site_symmetry_3
    _geom_torsion_site_symmetry_4
    _geom_torsion
    _geom_torsion_publ_flag
    N1 Ni1 O1 C1 . . . . 11.6(3) ?
    O3 Ni1 O1 C1 . . . . 3(6) ?
    N3 Ni1 O1 C1 . . . . -170.2(3) ?
    O2 Ni2 O2 C7 2_775 . . .  4E1(10)
                                     ?
    N2 Ni2 O2 C7 2_775 . . . -168.4(2) ?
    N2 Ni2 O2 C7 . . . . 11.6(2) ?
    N4 Ni2 O2 C7 . . . . -75.6(2) ?
    N4 Ni2 O2 C7 2_775 . . . 104.4(2) ?
    O1 Ni1 O3 C8 . . . . 10(6) ?
    N1 Ni1 O3 C8 . . . . 1.2(2) ?
    N3 Ni1 O3 C8 . . . . -177.0(2) ?
    N5 Ni3 O4 C22 . . . . -3.7(3) ?
    O6 Ni3 O4 C22 . . . . 58(2) ?
    N7 Ni3 O4 C22 . . . . -179.4(3) ?
    O5 Ni4 O5 C28 2_556 . . .  17E1(10)
                                       ?
    N6 Ni4 O5 C28 . . . . -12.1(2) ?
    N6 Ni4 O5 C28 2_556 . . . 167.9(2) ?
    N8 Ni4 O5 C28 . . . . 76.2(2) ?
    N8 Ni4 O5 C28 2_556 . . . -103.8(2) ?
    O4 Ni3 O6 C29 . . . . -62(2) ?
    N5 Ni3 O6 C29 . . . . -0.4(2) ?
    N7 Ni3 O6 C29 . . . . 175.1(3) ?
    O1 Ni1 N1 C7 . . . . -3.2(3) ?
    O3 Ni1 N1 C7 . . . . 176.7(3) ?
    N3 Ni1 N1 C7 . . . . -163.9(11) ?
    O1 Ni1 N1 N2 . . . . 177.9(2) ?
    O3 Ni1 N1 N2 . . . . -2.3(2) ?
    N3 Ni1 N1 N2 . . . . 17.1(14) ?
    C7 N1 N2 C8 . . . . -176.2(3) ?
    Ni1 N1 N2 C8 . . . . 2.9(3) ?
    C7 N1 N2 Ni2 . . . . 11.2(3) ?
    Ni1 N1 N2 Ni2 . . . . -169.66(12) ?
    O2 Ni2 N2 C8 . . . . 179.1(4) ?
    O2 Ni2 N2 C8 2_775 . . . -0.9(4) ?
    N2 Ni2 N2 C8 2_775 . . .  -6E1(10)
                                      ?
    N4 Ni2 N2 C8 . . . . -91.9(4) ?
    N4 Ni2 N2 C8 2_775 . . . 88.1(4) ?
    O2 Ni2 N2 N1 . . . . -11.92(18) ?
    O2 Ni2 N2 N1 2_775 . . . 168.08(18) ?
    N2 Ni2 N2 N1 2_775 . . .  11E1(10)
                                      ?
    N4 Ni2 N2 N1 . . . . 77.06(19) ?
    N4 Ni2 N2 N1 2_775 . . . -102.94(19) ?
    O1 Ni1 N3 C16 . . . . 177.1(3) ?
    N1 Ni1 N3 C16 . . . . -22.1(14) ?
    O3 Ni1 N3 C16 . . . . -2.8(3) ?
    O1 Ni1 N3 C12 . . . . -3.5(3) ?
    N1 Ni1 N3 C12 . . . . 157.4(12) ?
    O3 Ni1 N3 C12 . . . . 176.7(3) ?
    O2 Ni2 N4 C21 . . . . 149.5(3) ?
    O2 Ni2 N4 C21 2_775 . . . -30.5(3) ?
    N2 Ni2 N4 C21 2_775 . . . -109.2(3) ?
    N2 Ni2 N4 C21 . . . . 70.8(3) ?
    N4 Ni2 N4 C21 2_775 . . . -10E1(10)
                                       ?
    O2 Ni2 N4 C17 . . . . -29.8(3) ?
    O2 Ni2 N4 C17 2_775 . . . 150.2(3) ?
    N2 Ni2 N4 C17 2_775 . . . 71.6(3) ?
    N2 Ni2 N4 C17 . . . . -108.4(3) ?
    N4 Ni2 N4 C17 2_775 . . .  9E1(10)
                                      ?
    O4 Ni3 N5 C28 . . . . -1.3(3) ?
    O6 Ni3 N5 C28 . . . . -178.6(3) ?
    N7 Ni3 N5 C28 . . . . 135.8(11) ?
    O4 Ni3 N5 N6 . . . . 178.9(2) ?
    O6 Ni3 N5 N6 . . . . 1.6(2) ?
    N7 Ni3 N5 N6 . . . . -44.1(13) ?
    C28 N5 N6 C29 . . . . 177.7(3) ?
    Ni3 N5 N6 C29 . . . . -2.4(3) ?
    C28 N5 N6 Ni4 . . . . -11.8(3) ?
    Ni3 N5 N6 Ni4 . . . . 168.04(13) ?
    O5 Ni4 N6 C29 . . . . 178.2(4) ?
    O5 Ni4 N6 C29 2_556 . . . -1.8(4) ?
    N6 Ni4 N6 C29 2_556 . . . 15.9(4) ?
    N8 Ni4 N6 C29 . . . . 88.8(4) ?
    N8 Ni4 N6 C29 2_556 . . . -91.2(4) ?
    O5 Ni4 N6 N5 . . . . 12.52(19) ?
    O5 Ni4 N6 N5 2_556 . . . -167.48(19) ?
    N6 Ni4 N6 N5 2_556 . . . -149.8(4) ?
    N8 Ni4 N6 N5 . . . . -76.9(2) ?
    N8 Ni4 N6 N5 2_556 . . . 103.1(2) ?
    O4 Ni3 N7 C37 . . . . -175.2(4) ?
    N5 Ni3 N7 C37 . . . . 47.6(14) ?
    O6 Ni3 N7 C37 . . . . 2.2(4) ?
    O4 Ni3 N7 C33 . . . . 5.3(4) ?
    N5 Ni3 N7 C33 . . . . -131.9(12) ?
    O6 Ni3 N7 C33 . . . . -177.2(4) ?
    O5 Ni4 N8 C42 . . . . 30.4(3) ?
    O5 Ni4 N8 C42 2_556 . . . -149.6(3) ?
    N6 Ni4 N8 C42 . . . . 109.3(3) ?
    N6 Ni4 N8 C42 2_556 . . . -70.7(3) ?
    N8 Ni4 N8 C42 2_556 . . .  13E1(10)
                                       ?
    O5 Ni4 N8 C38 . . . . -151.1(3) ?
    O5 Ni4 N8 C38 2_556 . . . 28.9(3) ?
    N6 Ni4 N8 C38 . . . . -72.2(3) ?
    N6 Ni4 N8 C38 2_556 . . . 107.8(3) ?
    N8 Ni4 N8 C38 2_556 . . .  -5E1(10)
                                       ?
    Ni1 O1 C1 C6 . . . . 165.5(3) ?
    Ni1 O1 C1 C2 . . . . -13.8(5) ?
    O1 C1 C2 C3 . . . . -179.4(3) ?
    C6 C1 C2 C3 . . . . 1.2(5) ?
    O1 C1 C2 C7 . . . . 4.5(5) ?
    C6 C1 C2 C7 . . . . -174.8(3) ?
    C1 C2 C3 C4 . . . . -1.5(6) ?
    C7 C2 C3 C4 . . . . 174.7(4) ?
    C2 C3 C4 C5 . . . . 0.5(6) ?
    C3 C4 C5 C6 . . . . 0.7(6) ?
    C4 C5 C6 C1 . . . . -0.9(7) ?
    O1 C1 C6 C5 . . . . -179.5(4) ?
    C2 C1 C6 C5 . . . . -0.1(6) ?
    Ni2 O2 C7 N1 . . . . -9.4(4) ?
    Ni2 O2 C7 C2 . . . . 173.7(2) ?
    N2 N1 C7 O2 . . . . -1.6(4) ?
    Ni1 N1 C7 O2 . . . . 179.5(2) ?
    N2 N1 C7 C2 . . . . 175.4(3) ?
    Ni1 N1 C7 C2 . . . . -3.6(5) ?
    C3 C2 C7 O2 . . . . 5.3(5) ?
    C1 C2 C7 O2 . . . . -178.7(3) ?
    C3 C2 C7 N1 . . . . -171.8(3) ?
    C1 C2 C7 N1 . . . . 4.3(5) ?
    N1 N2 C8 O3 . . . . -2.0(4) ?
    Ni2 N2 C8 O3 . . . . 167.0(2) ?
    N1 N2 C8 C9 . . . . 176.4(3) ?
    Ni2 N2 C8 C9 . . . . -14.6(6) ?
    Ni1 O3 C8 N2 . . . . 0.2(4) ?
    Ni1 O3 C8 C9 . . . . -178.3(2) ?
    N2 C8 C9 C11 . . . . 125.0(4) ?
    O3 C8 C9 C11 . . . . -56.6(4) ?
    N2 C8 C9 C10 . . . . -112.4(4) ?
    O3 C8 C9 C10 . . . . 66.0(4) ?
    C16 N3 C12 C13 . . . . 1.6(6) ?
    Ni1 N3 C12 C13 . . . . -178.0(3) ?
    N3 C12 C13 C14 . . . . 0.2(7) ?
    C12 C13 C14 C15 . . . . -2.3(7) ?
    C13 C14 C15 C16 . . . . 2.6(6) ?
    C12 N3 C16 C15 . . . . -1.2(6) ?
    Ni1 N3 C16 C15 . . . . 178.3(3) ?
    C14 C15 C16 N3 . . . . -0.8(6) ?
    C21 N4 C17 C18 . . . . 1.3(5) ?
    Ni2 N4 C17 C18 . . . . -179.4(3) ?
    N4 C17 C18 C19 . . . . -0.7(6) ?
    C17 C18 C19 C20 . . . . -0.5(7) ?
    C18 C19 C20 C21 . . . . 0.8(7) ?
    C17 N4 C21 C20 . . . . -1.0(5) ?
    Ni2 N4 C21 C20 . . . . 179.7(3) ?
    C19 C20 C21 N4 . . . . -0.1(6) ?
    Ni3 O4 C22 C23 . . . . 6.7(6) ?
    Ni3 O4 C22 C27 . . . . -174.5(3) ?
    O4 C22 C23 C24 . . . . 178.6(4) ?
    C27 C22 C23 C24 . . . . -0.2(6) ?
    O4 C22 C23 C28 . . . . -4.4(6) ?
    C27 C22 C23 C28 . . . . 176.9(4) ?
    C22 C23 C24 C25 . . . . 0.4(6) ?
    C28 C23 C24 C25 . . . . -176.8(4) ?
    C23 C24 C25 C26 . . . . 0.2(7) ?
    C24 C25 C26 C27 . . . . -1.1(8) ?
    C25 C26 C27 C22 . . . . 1.3(8) ?
    O4 C22 C27 C26 . . . . -179.5(4) ?
    C23 C22 C27 C26 . . . . -0.7(7) ?
    Ni4 O5 C28 N5 . . . . 9.5(4) ?
    Ni4 O5 C28 C23 . . . . -171.7(2) ?
    N6 N5 C28 O5 . . . . 1.9(5) ?
    Ni3 N5 C28 O5 . . . . -177.9(2) ?
    N6 N5 C28 C23 . . . . -177.0(3) ?
    Ni3 N5 C28 C23 . . . . 3.2(5) ?
    C24 C23 C28 O5 . . . . -2.5(5) ?
    C22 C23 C28 O5 . . . . -179.6(3) ?
    C24 C23 C28 N5 . . . . 176.5(3) ?
    C22 C23 C28 N5 . . . . -0.6(5) ?
    Ni3 O6 C29 N6 . . . . -1.1(4) ?
    Ni3 O6 C29 C30 . . . . 176.7(3) ?
    N5 N6 C29 O6 . . . . 2.3(5) ?
    Ni4 N6 C29 O6 . . . . -163.5(3) ?
    N5 N6 C29 C30 . . . . -175.5(3) ?
    Ni4 N6 C29 C30 . . . . 18.7(6) ?
    O6 C29 C30 C32 . . . . 56.5(5) ?
    N6 C29 C30 C32 . . . . -125.7(4) ?
    O6 C29 C30 C31 . . . . -65.0(5) ?
    N6 C29 C30 C31 . . . . 112.8(4) ?
    C37 N7 C33 C34 . . . . -2.5(8) ?
    Ni3 N7 C33 C34 . . . . 177.0(5) ?
    N7 C33 C34 C35 . . . . 1.5(10) ?
    C33 C34 C35 C36 . . . . -0.2(10) ?
    C34 C35 C36 C37 . . . . 0.1(9) ?
    C33 N7 C37 C36 . . . . 2.4(7) ?
    Ni3 N7 C37 C36 . . . . -177.1(4) ?
    C35 C36 C37 N7 . . . . -1.3(9) ?
    C42 N8 C38 C39 . . . . 0.8(6) ?
    Ni4 N8 C38 C39 . . . . -177.8(4) ?
    N8 C38 C39 C40 . . . . 1.1(7) ?
    C38 C39 C40 C41 . . . . -2.0(8) ?
    C39 C40 C41 C42 . . . . 1.0(8) ?
    C38 N8 C42 C41 . . . . -1.8(6) ?
    Ni4 N8 C42 C41 . . . . 176.7(3) ?
    C40 C41 C42 N8 . . . . 0.9(8) ?
loop_
    _geom_hbond_atom_site_label_D
    _geom_hbond_atom_site_label_H
    _geom_hbond_atom_site_label_A
    _geom_hbond_site_symmetry_A
    _geom_hbond_distance_DH
    _geom_hbond_distance_HA
    _geom_hbond_distance_DA
    _geom_hbond_angle_DHA
    C9 H9A O2 2_775 0.98 2.43 3.332(5) 152
    C30 H30A O5 2_556 0.98 2.38 3.272(5) 152
data_global
_journal_date_recd_electronic     2011-07-21
_journal_date_accepted     2011-08-21
_journal_name_full     'Acta Crystallographica, Section E'
_journal_year     2011
_journal_volume     67
_journal_issue      9
_journal_page_first     m1308
_journal_page_last     m1309
_journal_paper_category     QM
_journal_coeditor_code     XU5275
_publ_contact_author_name     'Chen, Xiao-Hua'
_publ_contact_author_address
;
College of Chemistry and Materials Science
Fujian Normal University
Fuzhou
Fujian 350007
People's Republic of China
;
_publ_contact_author_email     xiaohuachen03@163.com
_publ_contact_author_fax     '86 591 22868161'
_publ_contact_author_phone     '86 591 22868161'
_publ_section_title
;\
Bis[\m-<i>N</i>'-(2-methyl-1-oxidopropanylidene)-2-oxidobenzohydrazidato]\
tetrapyridinetrinickel(II)
;
loop_
    _publ_author_name
    _publ_author_address
    'Chen, Xiao-Hua'
;
College of Chemistry and Materials Science
Fujian Normal University
Fuzhou
Fujian 350007
People's Republic of China
;
    'Xie, Chun-Ling'
;
College of Chemistry and Materials Science
Fujian Normal University
Fuzhou
Fujian 350007
People's Republic of China
;
    'Yang, Ming-Xing'
;
College of Chemistry and Materials Science
Fujian Normal University
Fuzhou
Fujian 350007
People's Republic of China
;
    'Chen, Li-Juan'
;
College of Chemistry and Materials Science
Fujian Normal University
Fuzhou
Fujian 350007
People's Republic of China
;
