# Supplementary material for: Bis[μ-N′-(2-methyl-1-oxidopropanyl­idene)-2-oxidobenzohydrazidato]tetra­pyridine­trinickel(II)
Source: Acta Crystallogr Sect E Struct Rep Online. 2011 Aug 27;67(Pt 9):m1308–9. doi: 10.1107/S1600536811034362 (PMC3200653; doi:10.1107/S1600536811034362)
Supplement: Supplementary file 2 [file e-67-m1308-Isup2.hkl]

# 
# h,k,l, Fc-squared, Fo-squared, sigma(Fo-squared) and status flag 
# 
data_I
_shelx_title ' d.ins in P-1' 
_shelx_refln_list_code          4 
_shelx_F_calc_maximum      237.18 
_exptl_crystal_F_000       964.00 
_reflns_d_resolution_high  0.7701 
 
loop_ 
 _symmetry_equiv_pos_as_xyz 
 'x, y, z' 
 '-x, -y, -z' 
 
_cell_length_a     9.8658 
_cell_length_b    12.3254 
_cell_length_c    18.2404 
_cell_angle_alpha 109.324 
_cell_angle_beta   96.474 
_cell_angle_gamma  93.516 
 
_shelx_F_squared_multiplier     1.000 
 
loop_ 
 _refln_index_h 
 _refln_index_k 
 _refln_index_l 
 _refln_F_squared_calc 
 _refln_F_squared_meas 
 _refln_F_squared_sigma 
 _refln_observed_status 
   2   0   0     3269.90     2959.94     25.93 o 
   3   0   0     3493.46     3499.51     33.80 o 
   4   0   0      363.42      349.05      7.76 o 
   5   0   0      317.09      409.11     14.88 o 
   6   0   0      394.47      434.54     11.82 o 
   7   0   0        7.21       20.29     14.38 o 
   8   0   0      177.13      185.68     46.53 o 
   9   0   0       84.37       62.52     13.36 o 
  10   0   0       27.13       25.44     16.18 o 
  11   0   0        0.17       15.19     17.85 o 
  12   0   0       44.86       44.47     16.30 o 
 -12   1   0       13.07       36.94     16.64 o 
 -11   1   0       48.11       38.95     13.47 o 
 -10   1   0      221.74      195.63     19.67 o 
  -9   1   0      261.79      300.83     16.48 o 
  -8   1   0     1309.65     1397.98     50.29 o 
  -7   1   0     3433.00     3241.89    121.17 o 
  -6   1   0     2497.19     2490.56     50.55 o 
  -5   1   0     1449.31     1433.68     28.98 o 
  -4   1   0     1491.17     1585.93     32.87 o 
  -2   1   0      971.16     1054.95     22.20 o 
   2   1   0      193.61      157.08      4.83 o 
   3   1   0     2226.38     2356.86     25.87 o 
   4   1   0      878.15      816.27     17.94 o 
   5   1   0     1699.06     1680.71     23.19 o 
   6   1   0      671.64      635.46     18.41 o 
   7   1   0      876.04      921.81     23.74 o 
   8   1   0      688.07      663.52     56.13 o 
   9   1   0      659.58      790.38     34.48 o 
  10   1   0      121.53      120.98     22.67 o 
  11   1   0      189.69      271.68     97.47 o 
  12   1   0      114.37       82.87     22.59 o 
 -12   2   0       97.75      133.42     35.39 o 
 -11   2   0       75.19       49.95     15.11 o 
 -10   2   0       87.16       84.48     14.22 o 
  -9   2   0     1065.19     1102.91     56.80 o 
  -8   2   0      784.28      811.92     29.93 o 
  -7   2   0     1778.60     1768.36     70.45 o 
  -6   2   0      807.92      706.39     54.66 o 
  -5   2   0      623.47      839.37     23.04 o 
  -4   2   0      129.11      151.94     20.92 o 
  -3   2   0      556.65      517.37     27.57 o 
  -2   2   0     6836.06     6969.09    120.87 o 
  -1   2   0      497.45      489.45     11.32 o 
   0   2   0      344.06      326.92     23.96 o 
   1   2   0     4913.95     4930.42     60.11 o 
   2   2   0     1168.26     1209.12     21.09 o 
   3   2   0      388.39      369.34      7.87 o 
   4   2   0     7223.53     7775.06     97.80 o 
   5   2   0     3822.76     3948.95     49.17 o 
   6   2   0     3906.50     3704.35     55.12 o 
   7   2   0     2053.91     2128.73     66.95 o 
   8   2   0     2388.61     2202.89     48.48 o 
   9   2   0      635.30      617.41     27.44 o 
  10   2   0       73.09       91.03     24.46 o 
  11   2   0       50.85       39.94     24.10 o 
  12   2   0        3.02      -19.48     40.38 o 
 -12   3   0       34.62       27.80     19.69 o 
 -11   3   0        0.12       -2.57     14.52 o 
 -10   3   0       72.49       82.68     16.78 o 
  -9   3   0        3.25        0.80      8.49 o 
  -8   3   0      138.51      146.03     14.81 o 
  -7   3   0      249.55      265.30     22.38 o 
  -6   3   0       31.43       18.55     13.13 o 
  -5   3   0       45.59       85.06     15.20 o 
  -4   3   0     2063.61     2193.39     76.07 o 
  -3   3   0     4346.04     4304.92     71.90 o 
  -2   3   0    12887.81    12338.68    230.60 o 
  -1   3   0    11633.10    11340.26    206.97 o 
   0   3   0      206.36      147.16      9.89 o 
   1   3   0     5070.18     4881.09     60.62 o 
   2   3   0     3171.17     3032.42     38.92 o 
   3   3   0     5482.49     5525.49     64.32 o 
   4   3   0     2967.55     3059.56     39.02 o 
   5   3   0      319.43      327.61     13.64 o 
   6   3   0       82.45       88.70      8.19 o 
   7   3   0      480.19      481.22     15.07 o 
   8   3   0      122.43      150.44     13.02 o 
   9   3   0      175.14       94.89     43.26 o 
  10   3   0        0.71       18.46     17.97 o 
  11   3   0       57.20        0.43     29.52 o 
  12   3   0       24.58       59.73     27.88 o 
 -12   4   0        0.24       -0.11     23.16 o 
 -11   4   0      136.76       65.31     22.74 o 
 -10   4   0      138.55      172.61     23.07 o 
  -9   4   0      965.71      935.05     60.60 o 
  -8   4   0     2720.05     2674.03     70.51 o 
  -7   4   0     1619.77     1746.79     84.02 o 
  -6   4   0      795.69      801.77     40.34 o 
  -5   4   0     1639.16     1722.20     57.54 o 
  -4   4   0       28.74       23.87     13.09 o 
  -3   4   0      368.69      451.03     16.13 o 
  -2   4   0      598.85      618.03     17.01 o 
  -1   4   0     1580.89     1654.68     29.97 o 
   0   4   0     4409.95     4545.37     93.41 o 
   1   4   0        3.93       12.01      5.70 o 
   2   4   0       76.46       73.81      6.52 o 
   3   4   0      505.64      572.54     47.58 o 
   4   4   0      538.66      483.84     24.83 o 
   5   4   0     4122.16     4175.11     74.70 o 
   6   4   0     1366.12     1329.32     28.37 o 
   7   4   0     1369.43     1387.19     35.15 o 
   8   4   0      304.62      379.23     32.23 o 
   9   4   0      423.60      478.27     31.65 o 
  10   4   0      760.06      734.37     85.15 o 
  11   4   0      207.30      253.28     85.59 o 
 -12   5   0      106.70       80.20     44.62 o 
 -11   5   0      149.69      116.30     22.43 o 
 -10   5   0      206.78      176.88     31.16 o 
  -9   5   0      598.80      560.45     26.74 o 
  -8   5   0     1109.65     1080.08     69.34 o 
  -7   5   0      517.30      638.52     45.53 o 
  -6   5   0     2650.85     2827.69     99.97 o 
  -5   5   0     2969.40     3178.04    133.32 o 
  -4   5   0      590.92      525.23     21.76 o 
  -3   5   0     2074.45     2068.35     64.71 o 
  -2   5   0       97.61       86.63     23.97 o 
  -1   5   0      433.83      424.11     30.01 o 
   0   5   0      285.59      353.16     35.66 o 
   1   5   0      379.15      377.17     16.78 o 
   2   5   0     1104.41     1125.79     21.13 o 
   3   5   0      302.53      282.08     15.31 o 
   4   5   0     2659.46     2612.48     63.24 o 
   5   5   0     1078.98     1130.04     37.52 o 
   6   5   0      491.25      523.36     19.74 o 
   7   5   0      671.55      663.63     27.76 o 
   8   5   0      365.92      377.80     21.17 o 
   9   5   0      477.38      430.52     26.25 o 
  10   5   0       98.41      158.58     32.44 o 
  11   5   0       63.61       79.31     30.51 o 
 -12   6   0        5.51      -25.24     25.53 o 
 -11   6   0        0.02        2.03     19.82 o 
 -10   6   0       14.04       26.27     11.41 o 
  -9   6   0      167.31      178.38     35.56 o 
  -8   6   0      190.20      198.83     34.41 o 
  -7   6   0       14.78      -23.74     23.74 o 
  -6   6   0        8.91       14.86     20.88 o 
  -5   6   0      802.40      812.95     69.49 o 
  -4   6   0     1733.75     1742.94     53.46 o 
  -3   6   0     3324.44     3198.30     68.07 o 
  -2   6   0    14998.64    14230.53    480.42 o 
  -1   6   0    11995.12    11316.55    237.28 o 
   0   6   0     8213.32     7824.76    162.65 o 
   1   6   0     3065.80     2854.62     49.16 o 
   2   6   0     2815.35     2643.41     47.01 o 
   3   6   0     1648.09     1639.97     31.15 o 
   4   6   0        8.77       15.47      8.52 o 
   5   6   0      215.11      250.24     14.71 o 
   6   6   0      139.60      190.22     16.55 o 
   7   6   0      220.78      267.16     17.05 o 
   8   6   0        9.70       31.49     14.01 o 
   9   6   0       23.03       29.84     15.80 o 
  10   6   0        4.32       32.99     17.58 o 
  11   6   0       13.71       33.12     38.62 o 
 -11   7   0       60.76       20.15     28.72 o 
 -10   7   0      282.86      299.53     50.66 o 
  -9   7   0      396.28      476.58     59.14 o 
  -8   7   0      505.56      428.53     82.42 o 
  -7   7   0      750.12      906.80     94.86 o 
  -6   7   0      714.47      746.55     53.53 o 
  -5   7   0     1097.83     1194.62    177.95 o 
  -4   7   0      665.23      721.27     38.41 o 
  -3   7   0      483.82      504.06     30.72 o 
  -2   7   0       73.72      113.04     15.65 o 
  -1   7   0      743.20      772.66     27.13 o 
   0   7   0        4.63        9.32     12.68 o 
   1   7   0      137.31      131.32     13.21 o 
   2   7   0      143.53      157.36     14.52 o 
   3   7   0      229.27      256.47     26.91 o 
   4   7   0      283.00      283.91     30.77 o 
   5   7   0      799.30      771.79     25.56 o 
   6   7   0      546.39      601.23     35.04 o 
   7   7   0      395.91      389.39     25.01 o 
   8   7   0      280.43      246.74     50.04 o 
   9   7   0      239.91      228.67     45.72 o 
  10   7   0       40.81       54.41     20.41 o 
 -11   8   0       95.73       51.59     29.78 o 
 -10   8   0      125.02       93.90     29.59 o 
  -9   8   0      166.85      235.14     47.48 o 
  -8   8   0      254.56      237.20     46.04 o 
  -7   8   0      497.83      441.04     81.48 o 
  -6   8   0       60.24      119.39     34.12 o 
  -5   8   0        4.49      -11.10     19.91 o 
  -4   8   0      405.78      406.30    111.98 o 
  -3   8   0       20.36       37.74     32.45 o 
  -2   8   0       60.15      103.89     25.95 o 
  -1   8   0        0.03       31.81     13.88 o 
   0   8   0      207.97      260.90     20.28 o 
   1   8   0      108.43      112.87     13.55 o 
   2   8   0     1854.69     1774.40     44.93 o 
   3   8   0     2504.42     2490.41     53.51 o 
   4   8   0      746.22      816.18     27.07 o 
   5   8   0      756.51      815.89     31.90 o 
   6   8   0      843.20      829.95     39.67 o 
   7   8   0      346.04      272.45     44.78 o 
   8   8   0      207.72      249.89     43.55 o 
   9   8   0       74.22       40.58     25.29 o 
  10   8   0       31.15       33.77     20.53 o 
 -10   9   0       26.90       55.42     43.27 o 
  -9   9   0      121.41       42.64     40.74 o 
  -8   9   0      104.36       51.22     37.05 o 
  -7   9   0       34.54       50.66     34.20 o 
  -6   9   0      118.21      168.76     63.68 o 
  -5   9   0      524.84      583.20     45.80 o 
  -4   9   0     1654.79     1714.73     89.42 o 
  -3   9   0     1553.20     1502.48     55.03 o 
  -2   9   0     2878.47     2693.88     76.79 o 
  -1   9   0     2994.30     2986.97     80.31 o 
   0   9   0     2722.51     2632.94    128.26 o 
   1   9   0     3726.38     3696.36     82.51 o 
   2   9   0     3281.33     3004.78     79.99 o 
   3   9   0      293.32      314.02     20.76 o 
   4   9   0      182.59      190.53     18.13 o 
   5   9   0      110.16      115.58     23.18 o 
   6   9   0        3.50       -3.10     13.40 o 
   7   9   0      143.36      165.74     24.83 o 
   8   9   0      148.48      167.87     30.05 o 
   9   9   0       30.94       33.07     20.63 o 
 -10  10   0      134.19      157.28     94.51 o 
  -9  10   0      177.04      155.18     85.71 o 
  -8  10   0      183.98      259.77     89.10 o 
  -7  10   0      437.43      459.84     64.79 o 
  -6  10   0      811.31      734.53     52.83 o 
  -5  10   0      990.73      961.37     52.18 o 
  -4  10   0      551.44      484.37     71.96 o 
  -3  10   0       51.56       46.12     25.24 o 
  -2  10   0      134.66       90.77     27.27 o 
  -1  10   0        7.02      -13.78     20.98 o 
   0  10   0        0.67       -2.68     11.75 o 
   1  10   0       11.41        0.39     11.47 o 
   2  10   0      203.02      194.34     43.81 o 
   3  10   0      164.75      146.95     21.55 o 
   4  10   0      572.31      621.59     48.89 o 
   5  10   0      840.99      781.09     35.66 o 
   6  10   0      391.19      467.92     31.05 o 
   7  10   0      317.10      313.27     36.83 o 
   8  10   0      125.89      114.57     25.79 o 
  -9  11   0       43.51      -22.14     44.07 o 
  -8  11   0      269.59      323.99     65.79 o 
  -7  11   0      470.49      461.35    109.32 o 
  -6  11   0      195.14      331.95     79.45 o 
  -5  11   0       63.09       88.79     29.17 o 
  -4  11   0       43.73       48.68     29.91 o 
  -3  11   0      158.31      117.10     43.83 o 
  -2  11   0       22.09       29.34     20.71 o 
  -1  11   0        8.26       17.91     14.73 o 
   0  11   0      209.43      247.24     48.19 o 
   1  11   0        1.54       24.50     20.34 o 
   2  11   0      143.79      117.98     19.69 o 
   3  11   0      128.69      108.36     21.38 o 
   4  11   0      213.91      204.39     26.65 o 
   5  11   0      125.16      130.85     22.08 o 
   6  11   0      229.68      236.28     30.16 o 
   7  11   0      190.97      236.17     34.31 o 
  -8  12   0        0.40       30.83     46.46 o 
  -7  12   0        2.36      -15.33     40.47 o 
  -6  12   0       37.74       -3.26     31.70 o 
  -5  12   0       70.44       62.36     33.63 o 
  -4  12   0      183.85      169.23     55.33 o 
  -3  12   0      735.26      696.53     77.04 o 
  -2  12   0     1065.91      901.18     55.04 o 
  -1  12   0      768.57      868.26     81.64 o 
   0  12   0      424.96      367.18     37.22 o 
   1  12   0      673.45      671.10     36.38 o 
   2  12   0      382.28      454.78     51.14 o 
   3  12   0      143.95      191.17     39.08 o 
   4  12   0        0.43      -18.21     18.21 o 
   5  12   0       57.47       49.81     28.75 o 
   6  12   0      137.97      149.87     38.47 o 
  -7  13   0      101.29      170.67     64.46 o 
  -6  13   0      193.52      195.75     57.24 o 
  -5  13   0       49.73       80.90     55.75 o 
  -4  13   0        0.62      -13.63     26.43 o 
  -3  13   0       18.81       40.79     20.13 o 
  -2  13   0       88.13       92.50     25.24 o 
  -1  13   0       27.45       29.52     25.29 o 
   0  13   0       50.37       51.86     20.97 o 
   1  13   0       47.60       54.71     21.09 o 
   2  13   0       30.42       64.23     34.88 o 
   3  13   0       60.12       56.64     29.72 o 
   4  13   0       50.20       25.02     22.17 o 
   5  13   0       24.22       50.55     27.06 o 
  -5  14   0       56.90       66.84     26.97 o 
  -4  14   0       77.14       61.39     24.46 o 
  -3  14   0        4.33       12.92     20.52 o 
  -2  14   0        3.02        0.78     25.13 o 
  -1  14   0       13.44       15.75     20.44 o 
   0  14   0       12.19       10.72     25.29 o 
   1  14   0       46.88       23.36     23.85 o 
   2  14   0       81.16       51.80     30.32 o 
   3  14   0       62.19       78.21     27.13 o 
  -2  15   0      474.06      553.02     49.79 o 
  -1  15   0      582.74      566.76     64.50 o 
   0  15   0      433.92      318.43     46.92 o 
  -1 -15   1        4.07       10.85     24.18 o 
   0 -15   1       23.35       29.07     47.03 o 
   1 -15   1       21.78        3.52     19.93 o 
   2 -15   1       21.83       23.46     27.04 o 
   3 -15   1       43.17       46.17     25.04 o 
  -3 -14   1      227.47      144.02     51.69 o 
  -2 -14   1      165.19      202.22     29.94 o 
  -1 -14   1       62.21       64.60     26.23 o 
   0 -14   1        4.28       14.73     19.60 o 
   1 -14   1       18.87       30.94     28.57 o 
   2 -14   1        3.48       23.83     22.99 o 
   3 -14   1        2.78       29.56     29.03 o 
   4 -14   1       42.71       67.17     23.72 o 
   5 -14   1      150.91      158.84     53.83 o 
   6 -14   1      124.32       97.63     29.88 o 
  -5 -13   1       64.37       63.85     24.48 o 
  -4 -13   1       23.32       38.79     28.28 o 
  -3 -13   1        0.86      -17.74     18.19 o 
  -2 -13   1        2.34       18.87     18.05 o 
  -1 -13   1       82.99       99.86     23.29 o 
   0 -13   1      164.42      155.42     31.68 o 
   1 -13   1        0.15       27.78     33.17 o 
   2 -13   1      120.50      142.20     28.19 o 
   3 -13   1      331.97      341.18     57.54 o 
   4 -13   1      302.44      368.03    106.03 o 
   5 -13   1      131.83       66.83     27.07 o 
   6 -13   1       27.09        5.98     63.46 o 
   7 -13   1        0.25       61.12     52.75 o 
  -6 -12   1        0.29       65.39     87.18 o 
  -5 -12   1       36.15       26.74     23.69 o 
  -4 -12   1       17.65       18.48     18.60 o 
  -3 -12   1       19.49       26.62     21.26 o 
  -2 -12   1       70.46       63.23     24.48 o 
  -1 -12   1      142.19      140.10     28.55 o 
   0 -12   1      167.30      157.88     21.96 o 
   1 -12   1        3.04       -7.78     17.60 o 
   2 -12   1       76.67       90.67     21.66 o 
   3 -12   1       49.59       23.69     17.90 o 
   4 -12   1      102.26      195.41     62.43 o 
   5 -12   1      212.78      173.38     35.90 o 
   6 -12   1      103.46      157.95     52.62 o 
   7 -12   1        3.60       54.28     73.99 o 
   8 -12   1        0.85       47.46     48.19 o 
  -7 -11   1        0.07        9.24     24.39 o 
  -6 -11   1      200.35      130.25     41.90 o 
  -5 -11   1      522.42      592.77     36.70 o 
  -4 -11   1      326.38      331.49     41.23 o 
  -3 -11   1      540.60      572.00     47.07 o 
  -2 -11   1      568.68      627.76     33.92 o 
  -1 -11   1      184.58      181.75     22.67 o 
   0 -11   1      395.02      345.77     24.57 o 
   1 -11   1      107.60       89.31     27.11 o 
   2 -11   1        3.70        3.71     12.51 o 
   3 -11   1      685.96      625.66     41.88 o 
   4 -11   1     1307.89     1354.10     63.39 o 
   5 -11   1      713.46      638.26     48.03 o 
   6 -11   1      111.71      174.39     49.11 o 
   7 -11   1       16.44      -20.71     38.47 o 
   8 -11   1        0.51      -26.40     40.98 o 
   9 -11   1       19.44       13.44     68.12 o 
  -8 -10   1       48.86       92.29     21.09 o 
  -7 -10   1       61.14       42.74     19.22 o 
  -6 -10   1        1.06      -14.91     18.82 o 
  -5 -10   1       18.84        4.30     17.83 o 
  -4 -10   1      456.86      455.35     46.37 o 
  -3 -10   1      938.88      932.06     51.11 o 
  -2 -10   1     2405.92     2279.59     56.10 o 
  -1 -10   1      405.16      450.65     64.71 o 
   0 -10   1       82.59       91.97     29.04 o 
   1 -10   1        3.58       11.89     12.34 o 
   2 -10   1      377.71      405.68     30.98 o 
   3 -10   1      712.81      709.08     92.52 o 
   4 -10   1       86.73       94.17     28.34 o 
   5 -10   1        1.83      -15.59     20.51 o 
   6 -10   1       40.12       32.00     54.89 o 
   7 -10   1       23.11       46.64     37.78 o 
   8 -10   1        3.04        9.02     33.89 o 
   9 -10   1        3.10      -15.52     37.90 o 
  10 -10   1        3.04        1.85     24.93 o 
  -9  -9   1       20.34       30.10     17.24 o 
  -8  -9   1       23.99       72.31     31.30 o 
  -7  -9   1       65.95       84.01     37.38 o 
  -6  -9   1      111.92       89.90     18.32 o 
  -5  -9   1      214.49      180.55     17.60 o 
  -4  -9   1       70.54       68.11     22.30 o 
  -3  -9   1      672.05      742.75     38.65 o 
  -2  -9   1       13.19       10.84     11.35 o 
  -1  -9   1        0.23       -3.07     10.33 o 
   0  -9   1       87.17      117.48     14.82 o 
   1  -9   1       41.26       59.95     38.32 o 
   2  -9   1        0.87      -20.19     20.19 o 
   3  -9   1      155.22      143.69     26.75 o 
   4  -9   1      271.50      265.46     31.77 o 
   5  -9   1        5.93      -14.80     18.21 o 
   6  -9   1       11.11        9.49     26.88 o 
   7  -9   1       28.71      100.24     60.50 o 
   8  -9   1       24.43       23.25     33.28 o 
   9  -9   1        9.01       -0.30     31.76 o 
  10  -9   1       16.28       54.88     29.62 o 
 -10  -8   1       35.27        2.61     62.95 o 
  -9  -8   1       11.05       26.80     18.54 o 
  -8  -8   1        2.58       11.59     14.26 o 
  -7  -8   1       85.29       73.93     17.58 o 
  -6  -8   1      244.68      199.85     23.42 o 
  -5  -8   1      628.69      658.20     27.29 o 
  -4  -8   1      981.44      995.16     60.55 o 
  -3  -8   1     3123.23     3110.91     71.06 o 
  -2  -8   1     2389.64     2301.40     51.32 o 
  -1  -8   1     1049.30     1069.49     53.21 o 
   0  -8   1      305.88      311.60     34.70 o 
   1  -8   1       16.10        3.76     11.43 o 
   2  -8   1     2216.19     2082.25     56.12 o 
   3  -8   1     2124.84     2050.48     58.66 o 
   4  -8   1     1481.34     1459.17    112.23 o 
   5  -8   1      272.73      350.02     34.04 o 
   6  -8   1      318.37      405.38     46.66 o 
   7  -8   1      291.04      334.48     44.79 o 
   8  -8   1       51.93       33.11     51.79 o 
   9  -8   1        6.86       -0.62     19.76 o 
  10  -8   1       42.68       76.17     34.17 o 
  11  -8   1       92.89       91.13     80.03 o 
 -10  -7   1       75.17       82.00     36.05 o 
  -9  -7   1      134.19      107.30     19.18 o 
  -8  -7   1       40.55       46.67     15.18 o 
  -7  -7   1        3.34       -0.02      9.29 o 
  -6  -7   1       57.32       45.06     11.28 o 
  -5  -7   1      832.78      784.66     27.70 o 
  -4  -7   1      544.43      519.76     33.34 o 
  -3  -7   1      967.59      920.24     24.29 o 
  -2  -7   1      885.04      911.53     40.62 o 
  -1  -7   1      134.65      161.21     24.98 o 
   0  -7   1       71.02       94.92     11.64 o 
   1  -7   1      107.49      137.56     46.03 o 
   2  -7   1      194.66      217.40     17.35 o 
   3  -7   1       32.16       47.21     13.82 o 
   4  -7   1     1071.46     1234.09    112.32 o 
   5  -7   1      940.55     1091.06     87.96 o 
   6  -7   1      512.55      532.04     47.41 o 
   7  -7   1      870.31      903.56     65.09 o 
   8  -7   1      214.70      255.92     48.17 o 
   9  -7   1        4.41        4.98     24.51 o 
  10  -7   1       38.73       29.36     15.31 o 
  11  -7   1       30.01       32.07     26.36 o 
 -11  -6   1        4.75      100.39     43.98 o 
 -10  -6   1        3.21       16.73     13.26 o 
  -9  -6   1        0.01        6.65     12.35 o 
  -8  -6   1       26.96       33.90     12.04 o 
  -7  -6   1       23.06       29.54     10.67 o 
  -6  -6   1       14.12       14.29      8.76 o 
  -5  -6   1        9.00       14.40     12.02 o 
  -4  -6   1      330.02      323.23     15.51 o 
  -3  -6   1       92.84       92.18     15.14 o 
  -2  -6   1       96.08      109.56      9.58 o 
  -1  -6   1      354.74      445.32     33.35 o 
   0  -6   1      780.65      818.07     59.13 o 
   1  -6   1      128.66      162.23     44.39 o 
   2  -6   1      880.69      938.65     28.05 o 
   3  -6   1      428.03      353.45     41.21 o 
   4  -6   1     1166.05     1145.75     94.43 o 
   5  -6   1      568.99      725.35     65.53 o 
   6  -6   1      365.66      389.92     36.69 o 
   7  -6   1       10.52        9.90     22.33 o 
   8  -6   1        0.06        5.06     14.48 o 
   9  -6   1       16.36       21.76     14.95 o 
  10  -6   1      192.93      155.30     28.15 o 
  11  -6   1       77.75       19.26     28.05 o 
  12  -6   1       25.67       -9.92     28.37 o 
 -11  -5   1      116.42       73.58     34.97 o 
 -10  -5   1       91.82       46.38     17.52 o 
  -9  -5   1       25.21       12.37     10.92 o 
  -8  -5   1       53.94       39.97     12.84 o 
  -7  -5   1        1.13        9.05      9.87 o 
  -6  -5   1      285.34      330.02     21.31 o 
  -5  -5   1     2506.95     2423.68     47.16 o 
  -4  -5   1     2240.14     2159.10     34.23 o 
  -3  -5   1     2167.23     2151.72     35.39 o 
  -2  -5   1     2317.34     2295.81     38.44 o 
  -1  -5   1      812.27      791.46     20.04 o 
   0  -5   1       38.14       30.74      7.60 o 
   1  -5   1      539.71      545.17     38.35 o 
   2  -5   1     6288.27     6246.34    141.25 o 
   3  -5   1     8365.45     8192.99    273.10 o 
   4  -5   1     4651.67     4845.26    137.77 o 
   5  -5   1     1729.23     1675.53     90.20 o 
   6  -5   1     1113.75     1232.57     57.02 o 
   7  -5   1      182.60      186.04     12.14 o 
   8  -5   1       44.05       30.09     14.91 o 
   9  -5   1       11.39       23.73      9.13 o 
  10  -5   1        7.00       15.09     13.19 o 
  11  -5   1       52.93       33.73     27.26 o 
  12  -5   1       42.08       11.93     22.64 o 
 -11  -4   1       24.94       38.07     18.72 o 
 -10  -4   1      175.51      225.20     28.33 o 
  -9  -4   1        3.42        9.50     16.06 o 
  -8  -4   1       33.12       64.09     11.90 o 
  -7  -4   1      246.42      224.76     19.76 o 
  -6  -4   1     1442.22     1327.33     23.85 o 
  -5  -4   1      610.64      598.24     17.68 o 
  -4  -4   1     4023.24     4079.31     53.05 o 
  -3  -4   1      457.33      439.91     10.50 o 
  -2  -4   1      209.40      256.60     10.00 o 
  -1  -4   1     1571.42     1649.43     24.15 o 
   0  -4   1      597.98      627.09     34.61 o 
   1  -4   1     2202.89     2314.19     48.29 o 
   2  -4   1      142.70      135.22     15.23 o 
   3  -4   1     1942.51     1936.50     47.50 o 
   4  -4   1       25.26       21.36     13.45 o 
   5  -4   1       22.08       27.59     15.12 o 
   6  -4   1       43.88       49.36     24.63 o 
   7  -4   1      195.92      185.64     28.52 o 
   8  -4   1        0.88        1.12     10.15 o 
   9  -4   1        0.03       13.61     17.05 o 
  10  -4   1        0.83       56.90     44.58 o 
  11  -4   1        1.04       -1.40      9.46 o 
  12  -4   1       19.56       16.41     21.91 o 
 -12  -3   1        4.62       17.52     22.57 o 
 -11  -3   1        6.77       -6.83     18.73 o 
 -10  -3   1       17.68       17.28     12.17 o 
  -9  -3   1       43.61       28.34     11.31 o 
  -8  -3   1       84.77       80.43     11.64 o 
  -7  -3   1        9.52       15.24      8.23 o 
  -6  -3   1      264.90      279.80     11.24 o 
  -5  -3   1      862.53      903.50     35.43 o 
  -4  -3   1      646.33      836.06     37.01 o 
  -3  -3   1      348.37      356.44     10.53 o 
  -2  -3   1       18.24       19.90      4.22 o 
  -1  -3   1     5799.23     6012.81     79.24 o 
   0  -3   1      361.27      423.80     10.95 o 
   1  -3   1     5089.37     4892.55     75.83 o 
   2  -3   1       24.58       32.50     19.47 o 
   3  -3   1      775.37      830.08     27.34 o 
   4  -3   1       17.57        9.22     10.80 o 
   5  -3   1      279.80      328.94     10.84 o 
   6  -3   1      232.67      241.67     13.70 o 
   7  -3   1      105.78      127.70     11.30 o 
   8  -3   1       26.25       28.33     12.03 o 
   9  -3   1       19.18       24.25     17.49 o 
  10  -3   1        2.95      -19.02     19.02 o 
  11  -3   1       78.52       35.47     16.25 o 
  12  -3   1        0.22        5.98     23.43 o 
 -12  -2   1       53.61       53.93     21.12 o 
 -11  -2   1       60.76       64.44     17.86 o 
 -10  -2   1        1.66        5.40     20.09 o 
  -9  -2   1      138.00      113.11     13.46 o 
  -8  -2   1       26.73       40.65     16.34 o 
  -7  -2   1      137.13      124.21     26.87 o 
  -6  -2   1      991.15      995.12     19.91 o 
  -5  -2   1     7421.32     7868.18    111.02 o 
  -4  -2   1    13388.18    13863.02    190.84 o 
  -3  -2   1      804.50      761.44     10.25 o 
  -2  -2   1     2154.80     2066.08     22.86 o 
  -1  -2   1     1237.57     1227.15     12.12 o 
   0  -2   1       71.26       75.80      6.07 o 
   1  -2   1       73.91       63.32      4.79 o 
   2  -2   1     3800.15     3644.64     77.72 o 
   4  -2   1     4025.10     4063.91     59.33 o 
   5  -2   1      654.31      587.39     21.54 o 
   6  -2   1     1043.55     1046.56     26.69 o 
   7  -2   1      482.54      476.28     21.32 o 
   8  -2   1       34.96       31.93     11.30 o 
   9  -2   1      221.42      196.70     19.93 o 
  10  -2   1        1.33       11.11     12.74 o 
  11  -2   1      100.65       81.96     18.30 o 
  12  -2   1      119.93       65.60     16.70 o 
 -12  -1   1       60.25       68.10     18.96 o 
 -11  -1   1      309.04      322.24     21.12 o 
 -10  -1   1      377.08      421.12    112.57 o 
  -9  -1   1      213.76      221.50     18.11 o 
  -8  -1   1       20.91       34.83     18.42 o 
  -7  -1   1       78.85       83.86      9.42 o 
  -6  -1   1      617.43      609.82     16.86 o 
  -5  -1   1     2730.55     2822.54     44.01 o 
  -4  -1   1     3145.07     3281.10     35.78 o 
  -3  -1   1      679.53      643.72      9.40 o 
  -2  -1   1     5642.52     5635.36     54.99 o 
   2  -1   1     1849.11     1798.92     21.77 o 
   3  -1   1      569.49      533.51      9.26 o 
   4  -1   1     1822.47     1857.34     30.69 o 
   5  -1   1     5870.43     6132.90    183.87 o 
   6  -1   1     2097.63     2076.66     38.34 o 
   7  -1   1       51.99       40.05     11.00 o 
   8  -1   1       32.89       36.78     10.90 o 
   9  -1   1      715.31      735.65     67.75 o 
  10  -1   1       49.03       54.68     13.88 o 
  11  -1   1       43.43       26.28     16.83 o 
  12  -1   1       16.57       48.63     22.32 o 
 -12   0   1        0.89      -22.68     22.68 o 
 -11   0   1       17.45       12.43     13.83 o 
 -10   0   1        1.82        6.99     11.04 o 
  -9   0   1      111.12      108.19     13.90 o 
  -8   0   1      143.26      200.64     27.40 o 
  -7   0   1       54.78       88.02     12.55 o 
  -6   0   1      357.90      345.81     13.21 o 
  -5   0   1     2449.58     2507.38     40.87 o 
  -4   0   1     1871.52     1914.64     28.63 o 
  -3   0   1       68.92       53.85      6.55 o 
  -2   0   1      666.58      614.43     13.50 o 
   2   0   1    11711.10    12137.51    141.07 o 
   3   0   1     1005.30     1074.61     13.12 o 
   4   0   1     1858.27     1922.19     20.98 o 
   5   0   1      165.40      166.51     10.01 o 
   6   0   1       51.41       47.41      7.69 o 
   7   0   1       13.19        6.94      6.58 o 
   8   0   1       63.63       57.24     11.71 o 
   9   0   1        3.32       -1.11     14.79 o 
  10   0   1       12.58       39.41     14.26 o 
  11   0   1       70.61       35.88     49.13 o 
  12   0   1       51.35      146.66    100.13 o 
 -12   1   1      149.30      121.46     20.17 o 
 -11   1   1      132.29      132.04     18.31 o 
 -10   1   1      726.65      812.66     32.74 o 
  -9   1   1      513.92      511.66     26.38 o 
  -8   1   1      112.60      126.99     12.49 o 
  -7   1   1     1253.69     1265.83     37.22 o 
  -6   1   1     2009.18     2004.73     49.27 o 
  -5   1   1     1159.41     1106.99     23.50 o 
  -4   1   1      708.51      666.68     15.49 o 
  -3   1   1     2954.00     2853.29     57.89 o 
  -2   1   1     1855.81     1857.97     24.52 o 
   1   1   1       77.84      172.68     82.53 o 
   2   1   1    14314.02    13913.67    203.64 o 
   3   1   1      162.90      128.32      9.16 o 
   4   1   1     1028.11     1033.46     23.62 o 
   5   1   1     2684.06     2658.45     33.23 o 
   6   1   1     1486.07     1471.41     24.69 o 
   7   1   1      892.42      881.45     28.95 o 
   8   1   1       62.44       56.60     11.22 o 
   9   1   1       75.36       97.13     12.59 o 
  10   1   1      349.15      209.41    149.33 o 
  11   1   1      420.56      511.48     46.49 o 
  12   1   1       79.75       70.55     50.47 o 
 -12   2   1       57.99       61.67     23.68 o 
 -11   2   1        0.77        7.88     12.00 o 
 -10   2   1        0.82        3.25     20.17 o 
  -9   2   1        1.23       12.67      9.43 o 
  -8   2   1       27.58       47.44      9.83 o 
  -7   2   1       28.02       15.44     10.69 o 
  -6   2   1     1179.73     1200.52     67.17 o 
  -5   2   1     1541.55     1414.84     30.25 o 
  -4   2   1      215.14      178.22     21.64 o 
  -3   2   1     1690.23     1640.71     30.08 o 
  -2   2   1      361.82      341.71     12.22 o 
  -1   2   1    15908.69    16387.00    317.53 o 
   0   2   1     8677.69     8649.56    192.78 o 
   1   2   1    14139.08    13994.36    255.32 o 
   2   2   1     2839.77     2752.54     37.55 o 
   3   2   1     1621.00     1562.37     23.04 o 
   4   2   1     7829.76     8373.52    109.44 o 
   5   2   1     1477.56     1501.01     21.99 o 
   6   2   1      243.84      260.95     11.76 o 
   7   2   1       92.68      118.81      9.94 o 
   8   2   1       65.98       50.09     15.93 o 
   9   2   1      106.79       99.48     21.03 o 
  10   2   1      142.78       97.18     18.88 o 
  11   2   1        7.49      -10.95     22.60 o 
  12   2   1       26.80       44.64     28.98 o 
 -12   3   1        2.20       24.88     28.31 o 
 -11   3   1        0.29        3.24     12.02 o 
 -10   3   1       84.59       79.97     17.56 o 
  -9   3   1       18.83       19.89      9.82 o 
  -8   3   1        5.44       15.52     10.62 o 
  -7   3   1        3.03        9.80      7.39 o 
  -6   3   1       52.01       66.24      9.24 o 
  -5   3   1       42.93       28.10     12.93 o 
  -4   3   1      148.17      130.32     15.75 o 
  -3   3   1       85.25       92.92      8.78 o 
  -2   3   1     1572.77     1556.04     27.43 o 
  -1   3   1     5073.03     4905.69    132.85 o 
   0   3   1       49.05       58.49      7.54 o 
   1   3   1        0.52        6.64      9.40 o 
   2   3   1      337.26      323.19     10.15 o 
   3   3   1     5732.47     5972.12     86.41 o 
   4   3   1     1838.58     2015.23     36.47 o 
   5   3   1       93.85      111.45     21.12 o 
   6   3   1       49.33       63.97     11.60 o 
   7   3   1        1.03      -10.16     10.16 o 
   8   3   1       43.42       39.30     12.92 o 
   9   3   1        4.64        9.81     17.81 o 
  10   3   1       32.47       24.97     16.30 o 
  11   3   1       41.08       45.93     24.75 o 
 -12   4   1       76.13       64.36     22.13 o 
 -11   4   1        0.79        8.35     15.24 o 
 -10   4   1        3.83        8.82     10.38 o 
  -9   4   1        6.57      -12.41     12.41 o 
  -8   4   1       25.26       16.89     11.90 o 
  -7   4   1      127.15      162.18     24.03 o 
  -6   4   1      496.37      487.61     33.02 o 
  -5   4   1      457.50      458.38     43.48 o 
  -4   4   1      858.28      761.30     39.20 o 
  -3   4   1     3613.07     3605.48     71.42 o 
  -2   4   1     1672.33     1649.73     52.01 o 
  -1   4   1       70.58       83.89      9.21 o 
   0   4   1      500.63      554.49     16.08 o 
   1   4   1     1315.06     1218.02     52.92 o 
   2   4   1      189.86      162.80     10.49 o 
   3   4   1     5133.88     5160.60     83.64 o 
   4   4   1     4602.08     4535.11     69.63 o 
   5   4   1     2561.91     2456.27     89.03 o 
   6   4   1     1400.67     1431.69     31.45 o 
   7   4   1        2.47        8.11     15.11 o 
   8   4   1      171.20      170.74     21.37 o 
   9   4   1      320.24      277.04     26.10 o 
  10   4   1       47.77       38.34     14.99 o 
  11   4   1       18.36       82.41     56.52 o 
 -12   5   1       53.82       -8.72     32.06 o 
 -11   5   1       88.75       63.35     18.79 o 
 -10   5   1      106.28       80.36     14.14 o 
  -9   5   1      134.29      139.52     20.13 o 
  -8   5   1       48.17       51.68     20.37 o 
  -7   5   1      335.12      283.14     35.84 o 
  -6   5   1      188.22      155.27     28.03 o 
  -5   5   1      405.58      501.57     30.92 o 
  -4   5   1      695.28      679.42     23.82 o 
  -3   5   1     1724.93     1704.55     65.18 o 
  -2   5   1     1419.16     1356.67    103.83 o 
  -1   5   1        2.52       -1.78      9.03 o 
   0   5   1      213.33      201.91     20.04 o 
   1   5   1     2009.99     1954.42     43.54 o 
   2   5   1     1032.53     1048.20     21.61 o 
   3   5   1      593.50      553.55     16.13 o 
   4   5   1      432.10      428.57     31.32 o 
   5   5   1       70.47       78.16     11.22 o 
   6   5   1        1.43       24.13     11.56 o 
   7   5   1      255.20      248.56     32.48 o 
   8   5   1        7.05      -11.93     11.93 o 
   9   5   1        8.61      -13.00     13.00 o 
  10   5   1       43.40       78.52     50.27 o 
  11   5   1       13.42       14.55     26.97 o 
 -12   6   1        0.36        1.83     26.89 o 
 -11   6   1       12.32       21.04     21.88 o 
 -10   6   1       32.55       18.52     14.42 o 
  -9   6   1       21.05       30.54     13.13 o 
  -8   6   1       22.38       29.53     42.07 o 
  -7   6   1        5.40       23.38     37.80 o 
  -6   6   1       83.39       82.30     26.10 o 
  -5   6   1        3.88       62.32     24.86 o 
  -4   6   1      172.47      207.60     17.99 o 
  -3   6   1      817.25      823.23     57.11 o 
  -2   6   1      332.47      291.22     19.09 o 
  -1   6   1      975.73     1005.03     54.81 o 
   0   6   1      635.70      640.31     27.57 o 
   1   6   1        9.29       -3.90     19.73 o 
   2   6   1      164.23      170.60     22.65 o 
   3   6   1       12.31        6.72      8.31 o 
   4   6   1       34.76       52.93     13.65 o 
   5   6   1      402.13      448.35     24.12 o 
   6   6   1      193.19      201.76     26.93 o 
   7   6   1        1.91       -6.85     17.00 o 
   8   6   1        2.16       -9.89     15.12 o 
   9   6   1      124.74       96.76     27.82 o 
  10   6   1       46.21       63.20     20.78 o 
 -11   7   1       34.15       41.44     25.96 o 
 -10   7   1       43.98       21.08     19.01 o 
  -9   7   1       46.08       50.22     24.72 o 
  -8   7   1      190.13      171.45     37.70 o 
  -7   7   1      424.31      307.84     66.36 o 
  -6   7   1      568.61      613.16     49.82 o 
  -5   7   1     2599.22     2532.62     71.50 o 
  -4   7   1     3279.57     3166.43     80.18 o 
  -3   7   1     2446.90     2507.85    148.61 o 
  -2   7   1     1376.94     1418.96     41.31 o 
  -1   7   1      684.34      611.46     25.96 o 
   0   7   1       51.99       59.89     13.69 o 
   1   7   1      129.15      134.04     37.92 o 
   2   7   1     1025.26      947.96     44.18 o 
   3   7   1     1057.26      980.47     39.96 o 
   4   7   1     1123.73     1079.66     56.27 o 
   5   7   1      625.24      678.61     28.61 o 
   6   7   1       97.68      136.72     21.42 o 
   7   7   1       39.85       16.72     13.88 o 
   8   7   1       13.88       31.66     14.55 o 
   9   7   1       71.58       98.78     26.92 o 
  10   7   1       73.53      100.16     37.25 o 
 -11   8   1       65.56        0.12     37.37 o 
 -10   8   1       38.13       38.81     16.45 o 
  -9   8   1        0.72      -31.79     35.42 o 
  -8   8   1       58.07       54.97     36.11 o 
  -7   8   1       49.31       46.07     31.71 o 
  -6   8   1       26.14       57.20     36.10 o 
  -5   8   1       86.51      101.50     24.17 o 
  -4   8   1      589.68      612.36     34.30 o 
  -3   8   1     2132.64     2057.54     71.45 o 
  -2   8   1     1164.87     1065.98     59.48 o 
  -1   8   1        5.74        5.58     13.00 o 
   0   8   1     1180.74     1114.47     68.55 o 
   1   8   1      466.89      535.72    105.89 o 
   2   8   1      670.33      704.65     79.27 o 
   3   8   1      461.27      507.16     23.03 o 
   4   8   1      248.16      322.85     49.43 o 
   5   8   1       73.70       86.62     21.14 o 
   6   8   1      289.64      262.03     29.86 o 
   7   8   1      124.50       93.77     17.63 o 
   8   8   1        0.69       -2.78     13.75 o 
   9   8   1       15.54        7.32     15.41 o 
 -10   9   1       10.31       12.23     15.67 o 
  -9   9   1       94.51      110.75     73.40 o 
  -8   9   1      184.07      116.36     68.99 o 
  -7   9   1       96.95      120.79     40.51 o 
  -6   9   1       99.05      111.74     58.60 o 
  -5   9   1       82.08       63.98     22.33 o 
  -4   9   1       34.43       25.20     19.23 o 
  -3   9   1        2.81        3.40     16.44 o 
  -2   9   1       13.94       51.05     31.39 o 
  -1   9   1        1.04       21.97     17.29 o 
   0   9   1        3.28       -3.83     14.48 o 
   1   9   1      281.42      327.07     24.90 o 
   2   9   1      509.61      498.30     39.87 o 
   3   9   1      139.71      156.15     23.32 o 
   4   9   1      189.00      195.93     24.57 o 
   5   9   1       91.09      110.93     17.92 o 
   6   9   1       39.63       19.28     17.20 o 
   7   9   1        2.48       -3.59     13.99 o 
   8   9   1       68.08       28.64     17.67 o 
   9   9   1       16.46       -6.37     15.93 o 
 -10  10   1       28.61      -45.29     47.96 o 
  -9  10   1        7.70       12.86     38.13 o 
  -8  10   1        4.99      -40.71     40.71 o 
  -7  10   1      124.89      122.19     73.99 o 
  -6  10   1      338.75      386.55     57.83 o 
  -5  10   1       65.37      112.75     57.13 o 
  -4  10   1       71.90       69.96     24.07 o 
  -3  10   1     1101.86     1024.84     49.58 o 
  -2  10   1      797.68      821.11     45.05 o 
  -1  10   1       31.99       13.27     25.12 o 
   0  10   1      152.14      155.58     29.53 o 
   1  10   1     1032.11      983.40     41.42 o 
   2  10   1     1869.96     1866.26     68.18 o 
   3  10   1      619.81      680.79     35.39 o 
   4  10   1      347.55      358.71     32.32 o 
   5  10   1       69.82       90.37     22.74 o 
   6  10   1        0.83       30.45     19.63 o 
   7  10   1       18.58       14.25     19.18 o 
   8  10   1       18.60       27.93     18.65 o 
  -9  11   1        2.72       29.80     44.82 o 
  -8  11   1       14.12       28.71     42.35 o 
  -7  11   1       47.86      107.80     48.90 o 
  -6  11   1      162.12      200.39     43.36 o 
  -5  11   1      469.17      568.56     47.08 o 
  -4  11   1      384.63      420.23     47.67 o 
  -3  11   1      162.45      110.02     27.51 o 
  -2  11   1        4.59       -6.13     19.09 o 
  -1  11   1       79.85       73.04     28.67 o 
   0  11   1        4.22        2.30     15.03 o 
   1  11   1       96.45       73.80     20.68 o 
   2  11   1       90.38       73.81     19.15 o 
   3  11   1      130.43      159.01     25.22 o 
   4  11   1      161.58      149.55     22.74 o 
   5  11   1      261.57      182.01     31.77 o 
   6  11   1      289.57      272.72     33.75 o 
   7  11   1       59.89       36.05     20.56 o 
  -8  12   1       19.76      -56.27     82.91 o 
  -7  12   1        5.98       27.84     43.63 o 
  -6  12   1       15.98       16.60     26.89 o 
  -5  12   1        3.72        8.36     29.47 o 
  -4  12   1        6.75      -12.78     24.11 o 
  -3  12   1       12.49       26.55     25.65 o 
  -2  12   1        0.64      -26.08     39.23 o 
  -1  12   1       10.92      -10.22     22.19 o 
   0  12   1       10.72        8.98     16.33 o 
   1  12   1       91.35       99.41     28.78 o 
   2  12   1        1.57        8.66     21.71 o 
   3  12   1       32.48       22.35     18.67 o 
   4  12   1       95.05      109.80     23.53 o 
   5  12   1      145.21      169.64     60.01 o 
   6  12   1        0.47       59.56     30.76 o 
  -7  13   1       23.21       84.78     55.31 o 
  -6  13   1       97.84       73.32     38.77 o 
  -5  13   1      251.40      216.90     43.84 o 
  -4  13   1      373.57      347.53     66.85 o 
  -3  13   1      231.35      264.71     50.34 o 
  -2  13   1       44.55       48.72     21.41 o 
  -1  13   1       21.47       43.12     20.84 o 
   0  13   1       53.66       29.69     23.18 o 
   1  13   1       81.23       68.11     22.90 o 
   2  13   1       82.34       74.34     26.67 o 
   3  13   1       81.70       71.24     26.23 o 
   4  13   1       42.34       10.82     22.81 o 
  -5  14   1       41.05       42.30     56.46 o 
  -4  14   1       12.97       -0.06     35.56 o 
  -3  14   1        3.06       18.36     29.68 o 
  -2  14   1        3.44       13.22     22.61 o 
  -1  14   1        5.84       10.08     30.92 o 
   0  14   1        0.32       30.96     22.79 o 
   1  14   1       32.32       51.48     27.44 o 
   2  14   1       76.76       48.20     25.16 o 
  -2 -15   2       81.41       91.80     44.50 o 
  -1 -15   2      167.22      194.81     31.21 o 
   0 -15   2      277.46      388.72    100.58 o 
   1 -15   2      345.78      273.33     33.85 o 
   2 -15   2      307.99      221.41     35.44 o 
   3 -15   2      104.40       80.02     31.55 o 
   4 -15   2       96.99      114.96     34.73 o 
  -4 -14   2       69.67      177.18    101.17 o 
  -3 -14   2      116.98      108.55     32.51 o 
  -2 -14   2      245.77      253.53     30.27 o 
  -1 -14   2      208.80      210.54     36.33 o 
   0 -14   2      216.24      216.46     28.36 o 
   1 -14   2      314.01      310.23     47.06 o 
   2 -14   2      214.93      406.79    129.40 o 
   3 -14   2      258.24      233.84     29.78 o 
   4 -14   2      201.98      171.90     30.66 o 
   5 -14   2       34.29      108.69     42.49 o 
   6 -14   2        3.63       -4.86     28.44 o 
  -5 -13   2      386.12      368.39     38.71 o 
  -4 -13   2      319.16      425.91     68.30 o 
  -3 -13   2      102.31       54.38     19.91 o 
  -2 -13   2       25.64       20.09     19.98 o 
  -1 -13   2        6.46       -1.23     16.62 o 
   0 -13   2        8.97      -15.09     16.68 o 
   1 -13   2        6.62       -5.83     21.52 o 
   2 -13   2        6.07       -0.30     14.51 o 
   3 -13   2        1.05       30.28     27.64 o 
   4 -13   2        0.26      -18.43     22.70 o 
   5 -13   2       81.12       74.79     22.52 o 
   6 -13   2      273.28      284.84     31.79 o 
   7 -13   2      244.85      331.63     34.10 o 
  -7 -12   2      134.50      148.70     28.00 o 
  -6 -12   2       31.97       35.48     33.47 o 
  -5 -12   2        5.16       50.19     28.01 o 
  -4 -12   2       21.81       12.79     15.29 o 
  -3 -12   2      108.27      204.08     65.68 o 
  -2 -12   2      534.01      545.39     31.14 o 
  -1 -12   2      304.45      368.35     26.64 o 
   0 -12   2      371.26      407.86     30.73 o 
   1 -12   2      539.77      586.12     44.83 o 
   2 -12   2      604.29      602.52     54.68 o 
   3 -12   2      593.57      564.01     31.47 o 
   4 -12   2      540.72      534.80     91.64 o 
   5 -12   2      149.48       98.76     45.79 o 
   6 -12   2       26.04       11.75     37.02 o 
   7 -12   2       61.91       84.79     49.24 o 
   8 -12   2       31.83        8.45     40.65 o 
  -8 -11   2        8.29       -6.17     17.76 o 
  -7 -11   2       37.14       42.01     19.86 o 
  -6 -11   2      108.92       86.95     22.83 o 
  -5 -11   2        1.09        2.27     26.77 o 
  -4 -11   2       28.66       21.24     16.61 o 
  -3 -11   2      251.06      271.71     32.78 o 
  -2 -11   2      394.20      393.38     26.45 o 
  -1 -11   2      824.57      883.18     73.69 o 
   0 -11   2      872.67      856.41     37.59 o 
   1 -11   2      416.63      434.46     31.91 o 
   2 -11   2      239.45      267.13     36.42 o 
   3 -11   2      237.33      239.21     21.24 o 
   4 -11   2      150.07      157.99     48.52 o 
   5 -11   2      225.74      298.45     52.95 o 
   6 -11   2      285.42      206.42     81.06 o 
   7 -11   2      405.23      285.93     59.21 o 
   8 -11   2       61.55      -21.32     40.09 o 
   9 -11   2        2.45      -44.23     46.25 o 
  -9 -10   2      236.83       95.18     31.33 o 
  -8 -10   2      496.86      557.00     40.73 o 
  -7 -10   2      804.39      814.22     48.63 o 
  -6 -10   2      884.73      844.76     90.37 o 
  -5 -10   2      752.70      712.59     33.74 o 
  -4 -10   2      761.57      820.12     45.62 o 
  -3 -10   2        2.15        8.32     13.25 o 
  -2 -10   2      313.29      407.68     54.70 o 
  -1 -10   2      140.47      207.14     33.27 o 
   0 -10   2      433.45      486.04     23.65 o 
   1 -10   2      351.74      372.80     31.11 o 
   2 -10   2      405.34      390.71     25.07 o 
   3 -10   2       96.36      119.08     26.82 o 
   4 -10   2       29.30       40.58     33.84 o 
   5 -10   2      782.14      799.05     66.85 o 
   6 -10   2     1444.54     1440.22     95.98 o 
   7 -10   2      289.43      357.98     90.92 o 
   8 -10   2      318.80      512.50    108.04 o 
   9 -10   2      273.26      298.01     63.13 o 
  10 -10   2      164.20      225.27     43.05 o 
  -9  -9   2        0.03      -12.64     19.83 o 
  -8  -9   2        6.65       -1.08     13.73 o 
  -7  -9   2       23.07       53.80     16.51 o 
  -6  -9   2        1.96      -15.55     15.55 o 
  -5  -9   2      167.34      153.69     18.24 o 
  -4  -9   2      132.81      188.28     28.07 o 
  -3  -9   2       48.46       56.79     12.82 o 
  -2  -9   2     2362.95     2257.50     52.19 o 
  -1  -9   2     2328.90     2178.62     47.24 o 
   0  -9   2     2107.13     2091.44     45.74 o 
   1  -9   2     1442.95     1386.28     34.75 o 
   2  -9   2     1886.92     1792.76     54.92 o 
   3  -9   2      946.14      893.74     39.94 o 
   4  -9   2      435.11      517.08     51.68 o 
   5  -9   2      869.01     1077.95    106.51 o 
   6  -9   2      400.56      449.44     51.75 o 
   7  -9   2       26.05       -7.39     27.95 o 
   8  -9   2        0.00      -28.52     34.55 o 
   9  -9   2        5.64      -29.08     29.08 o 
  10  -9   2        4.02       45.43     33.68 o 
  11  -9   2       75.41       78.07     47.05 o 
 -10  -8   2       21.60       61.23     46.13 o 
  -9  -8   2        4.21       15.80     12.59 o 
  -8  -8   2       29.87       17.79     16.47 o 
  -7  -8   2      323.45      280.80     41.09 o 
  -6  -8   2      146.08      126.23     15.94 o 
  -5  -8   2      528.91      489.89     27.70 o 
  -4  -8   2     1194.61     1238.44     46.70 o 
  -3  -8   2     3979.49     3943.77     77.44 o 
  -2  -8   2     1477.13     1504.91     59.73 o 
  -1  -8   2     1850.75     1833.29     45.41 o 
   0  -8   2      473.54      468.60     23.06 o 
   1  -8   2      178.35      176.91     13.14 o 
   2  -8   2      467.60      484.09     25.27 o 
   3  -8   2     1527.42     1464.83     46.01 o 
   4  -8   2     1025.95     1097.72     69.07 o 
   5  -8   2        3.25       -9.62     38.35 o 
   6  -8   2       16.48       24.82     26.74 o 
   7  -8   2        0.41      -18.34     28.42 o 
   8  -8   2       49.10       32.41     32.56 o 
   9  -8   2        4.16       -1.83     11.66 o 
  10  -8   2       51.16       56.55     35.22 o 
  11  -8   2       56.09       63.91     38.81 o 
 -10  -7   2      141.04       99.63     20.15 o 
  -9  -7   2      363.58      429.46     22.64 o 
  -8  -7   2     1065.63     1019.46     36.85 o 
  -7  -7   2     1021.56     1009.90     32.11 o 
  -6  -7   2      906.43      906.93     28.17 o 
  -5  -7   2      876.30      877.27     28.25 o 
  -4  -7   2     1459.36     1403.33     33.02 o 
  -3  -7   2      155.96      172.08     18.24 o 
  -2  -7   2      237.23      271.18     13.51 o 
  -1  -7   2       30.99       60.89      9.71 o 
   0  -7   2     2790.92     2806.70     53.53 o 
   1  -7   2     9307.37     9664.86    202.17 o 
   2  -7   2      968.12      964.02     29.66 o 
   3  -7   2       47.27       28.08     12.60 o 
   4  -7   2      398.21      351.91     34.13 o 
   5  -7   2      454.10      461.78     40.55 o 
   6  -7   2      692.75      723.77     51.87 o 
   7  -7   2     1347.60     1531.82     84.18 o 
   8  -7   2     1176.33     1254.33     94.10 o 
   9  -7   2     1082.85     1052.35     89.56 o 
  10  -7   2      424.05      450.85    216.51 o 
  11  -7   2      109.19      109.59     32.20 o 
 -11  -6   2       45.63      206.04     51.89 o 
 -10  -6   2       24.90       17.28     31.56 o 
  -9  -6   2        6.77       11.95     10.33 o 
  -8  -6   2        7.06       13.57     13.81 o 
  -7  -6   2       61.80       44.61     11.32 o 
  -6  -6   2       24.71       14.68     11.69 o 
  -5  -6   2        8.89       20.95     10.08 o 
  -4  -6   2       45.74       64.08     13.12 o 
  -3  -6   2     2229.13     2143.16     34.52 o 
  -2  -6   2     3825.88     3660.94     72.26 o 
  -1  -6   2     4610.55     4374.40     74.22 o 
   0  -6   2     6739.39     6699.78    196.71 o 
   1  -6   2    19028.52    18934.42    432.24 o 
   2  -6   2    10438.16    10316.23    221.63 o 
   3  -6   2     5944.74     5705.59    115.87 o 
   4  -6   2     2112.70     2218.76     78.61 o 
   5  -6   2      234.63      268.25     48.01 o 
   6  -6   2       69.39      108.12     26.19 o 
   7  -6   2       16.93        7.98     11.02 o 
   8  -6   2       27.87       35.50     19.34 o 
   9  -6   2       64.80       52.65     18.54 o 
  10  -6   2        4.08        7.72     12.10 o 
  11  -6   2       16.41        3.83     24.67 o 
  12  -6   2       10.00       27.46     26.84 o 
 -10  -5   2       41.99       35.96     22.47 o 
  -9  -5   2      228.14      257.71     27.12 o 
  -8  -5   2      133.78      132.49     19.74 o 
  -7  -5   2      156.07      175.39     19.85 o 
  -6  -5   2       61.89       64.07      8.98 o 
  -5  -5   2       39.83       46.17      9.35 o 
  -4  -5   2       40.23       33.70      6.02 o 
  -3  -5   2     1387.12     1314.29     25.08 o 
  -2  -5   2     1940.36     1845.37     28.38 o 
  -1  -5   2      619.17      561.02     13.34 o 
   0  -5   2    12281.74    12185.68    193.09 o 
   1  -5   2     7216.97     7171.71    135.32 o 
   2  -5   2     3051.82     3043.02    190.06 o 
   3  -5   2     6882.51     7013.96    227.45 o 
   4  -5   2     1880.19     1927.16     63.84 o 
   5  -5   2     1486.73     1608.19     86.64 o 
   6  -5   2        4.01        0.14      5.55 o 
   7  -5   2       15.77        9.31      5.96 o 
   8  -5   2      205.44      224.56     38.84 o 
   9  -5   2       75.41       65.40     15.39 o 
  10  -5   2       31.19       13.05     14.21 o 
  11  -5   2       25.18      -10.34     26.16 o 
  12  -5   2       51.18       42.38     32.75 o 
 -11  -4   2      184.74      100.02     72.36 o 
 -10  -4   2      689.30      699.46     29.36 o 
  -9  -4   2      891.89      956.66     69.76 o 
  -8  -4   2      889.58      947.84     26.69 o 
  -7  -4   2      927.92      988.81     24.82 o 
  -6  -4   2     2422.26     2307.24     54.01 o 
  -5  -4   2     2550.65     2430.96     36.32 o 
  -4  -4   2     2847.92     2897.81     36.36 o 
  -3  -4   2     3216.16     3238.64     56.61 o 
  -2  -4   2       86.27      105.78     14.63 o 
  -1  -4   2       11.59       20.84      5.48 o 
   0  -4   2     1078.99     1146.76     25.38 o 
   1  -4   2     1039.01     1163.30     24.72 o 
   2  -4   2      280.88      292.17     12.38 o 
   3  -4   2        7.77       17.98     11.49 o 
   4  -4   2     1882.97     1930.73     79.50 o 
   5  -4   2     1333.88     1351.36     54.52 o 
   6  -4   2     1958.70     1897.96     46.95 o 
   7  -4   2     3705.61     3740.03    133.74 o 
   8  -4   2     4174.23     4173.60     85.24 o 
   9  -4   2     1834.89     1770.12     84.41 o 
  10  -4   2      616.41      578.49     27.14 o 
  11  -4   2       88.22       50.28     52.39 o 
  12  -4   2        9.14        8.83     24.42 o 
 -12  -3   2       56.17       37.03     31.23 o 
 -11  -3   2       44.90       15.22     19.45 o 
 -10  -3   2       99.34      117.94     17.28 o 
  -9  -3   2      315.24      316.41     20.99 o 
  -8  -3   2       10.70        4.30     13.04 o 
  -7  -3   2      215.43      214.57     13.13 o 
  -6  -3   2       49.90       65.26      7.75 o 
  -5  -3   2       11.08       16.60      5.46 o 
  -4  -3   2     2458.39     2510.64     29.59 o 
  -3  -3   2      807.41      710.33     11.09 o 
  -2  -3   2     1900.53     1761.40     22.42 o 
  -1  -3   2     3489.20     3288.82     34.39 o 
   0  -3   2    27964.97    27734.54    438.31 o 
   1  -3   2    41789.21    43275.44   1067.81 o 
   2  -3   2    11283.74    10873.51    280.91 o 
   3  -3   2     2679.65     2619.51     65.27 o 
   4  -3   2       97.43       76.19      4.44 o 
   5  -3   2      262.82      297.27     13.42 o 
   6  -3   2        5.45       18.28      7.82 o 
   7  -3   2      180.25      221.77     15.73 o 
   8  -3   2       18.61        4.96      8.48 o 
   9  -3   2      439.98      392.16     23.61 o 
  10  -3   2       13.77        1.67      9.56 o 
  11  -3   2        9.35       -2.98     13.45 o 
  12  -3   2        2.11      -23.02     23.02 o 
 -12  -2   2       45.48       41.47     17.14 o 
 -11  -2   2        0.34      -13.84     17.27 o 
 -10  -2   2        6.18       -2.12     13.21 o 
  -9  -2   2        6.47        6.39     13.62 o 
  -8  -2   2      124.46      106.63     18.82 o 
  -7  -2   2      356.68      404.51     27.07 o 
  -6  -2   2       95.65      102.01     10.00 o 
  -5  -2   2     4855.43     5189.65     81.53 o 
  -4  -2   2     4008.34     4080.83     45.92 o 
  -3  -2   2     1977.66     1924.32     19.47 o 
  -2  -2   2        9.05       15.96      8.00 o 
  -1  -2   2    18232.29    18698.41    245.39 o 
   0  -2   2      888.90      954.23      7.97 o 
   1  -2   2      759.08      735.70     10.94 o 
   3  -2   2     2257.51     2165.34     27.37 o 
   4  -2   2     1005.46     1003.52     19.96 o 
   5  -2   2       87.37      100.95      6.23 o 
   6  -2   2      108.13      135.64     11.64 o 
   7  -2   2      192.79      226.16     18.90 o 
   8  -2   2      171.34      200.47     13.62 o 
   9  -2   2      178.32      155.50     15.39 o 
  10  -2   2        2.42        9.09     12.60 o 
  11  -2   2      179.04       40.74     40.80 o 
  12  -2   2      102.53       29.92     23.31 o 
 -12  -1   2      127.95      128.52     39.22 o 
 -11  -1   2      354.19      297.86     22.94 o 
 -10  -1   2      341.50      362.42     80.60 o 
  -9  -1   2      783.28      767.71     23.09 o 
  -8  -1   2     3338.21     3241.26     76.16 o 
  -7  -1   2     3430.94     3293.94     71.37 o 
  -6  -1   2     6108.94     6082.56     91.25 o 
  -5  -1   2     5138.92     5035.41     72.09 o 
  -4  -1   2      872.53      881.19     15.07 o 
  -3  -1   2        6.08        5.58      3.57 o 
  -2  -1   2        4.99        5.44      3.29 o 
  -1  -1   2     3085.97     3047.05     36.50 o 
   1  -1   2      253.80      275.37     14.61 o 
   2  -1   2       74.81      123.74     18.85 o 
   3  -1   2      539.37      555.42      7.91 o 
   4  -1   2     1764.57     1750.02     30.75 o 
   5  -1   2     1139.62     1024.00     30.80 o 
   6  -1   2     3363.34     3211.62     82.48 o 
   7  -1   2     3901.71     3750.86     72.36 o 
   8  -1   2     1799.44     1838.16     43.78 o 
   9  -1   2      280.01      287.00     18.50 o 
  10  -1   2      594.39      522.00     37.28 o 
  11  -1   2       92.43       74.79     27.99 o 
  12  -1   2       60.55       27.49     26.32 o 
 -12   0   2       83.18       49.53     19.47 o 
 -11   0   2       54.71       53.71     18.55 o 
 -10   0   2        9.18       -1.81     11.81 o 
  -9   0   2      159.50      215.20     14.20 o 
  -8   0   2       51.99       65.95     10.57 o 
  -7   0   2       42.92       40.25      7.51 o 
  -6   0   2        3.12       20.65      6.49 o 
  -5   0   2        4.84        2.67      4.64 o 
  -4   0   2      601.82      649.18     12.99 o 
  -3   0   2     2351.34     2335.02     34.32 o 
  -2   0   2     5763.10     5410.88     69.85 o 
   1   0   2    20901.90    20577.65    408.53 o 
   2   0   2     5637.66     5631.40     68.56 o 
   3   0   2      539.74      495.73      8.96 o 
   4   0   2      125.33      141.90      7.59 o 
   5   0   2     3386.17     3512.66     43.38 o 
   6   0   2      321.28      365.24     12.27 o 
   7   0   2       16.90       31.95      7.68 o 
   8   0   2      289.46      299.26     15.01 o 
   9   0   2       17.77       18.11     20.85 o 
  10   0   2        1.54       28.93     23.29 o 
  11   0   2       21.26       19.12     25.68 o 
  12   0   2       30.69      112.22     45.32 o 
 -12   1   2        2.28        7.68     28.83 o 
 -11   1   2       86.61       93.21     14.95 o 
 -10   1   2        2.17       16.67     16.82 o 
  -9   1   2      205.64      247.23     14.85 o 
  -8   1   2      357.84      429.04     16.40 o 
  -7   1   2     1120.77     1144.08     55.19 o 
  -6   1   2      850.76      883.15     32.18 o 
  -5   1   2     2521.89     2585.69     43.34 o 
  -4   1   2      312.52      362.67     21.68 o 
  -3   1   2       72.21      111.90      6.02 o 
  -2   1   2    14422.64    14922.38    275.57 o 
  -1   1   2     4917.54     5054.97     68.01 o 
   0   1   2     2620.74     2730.02     37.15 o 
   1   1   2    22620.43    22443.48    476.86 o 
   2   1   2     7669.10     7598.14    123.16 o 
   3   1   2      991.47      926.22     20.55 o 
   4   1   2      169.70      215.42      9.22 o 
   5   1   2      525.71      520.40     25.68 o 
   6   1   2      275.17      278.31     15.15 o 
   7   1   2       41.18       75.56     16.33 o 
   8   1   2      185.26      225.08     46.10 o 
   9   1   2       13.63        4.33     14.44 o 
  10   1   2      112.72      121.24     46.65 o 
  11   1   2       98.83       32.24     26.25 o 
  12   1   2       73.51       98.44     56.74 o 
 -12   2   2      121.57       65.34     18.33 o 
 -11   2   2       31.58       40.21     14.40 o 
 -10   2   2      276.98      340.21     33.40 o 
  -9   2   2     1139.57     1123.34     63.99 o 
  -8   2   2     2858.96     2893.90     84.01 o 
  -7   2   2     4579.89     4533.23    138.44 o 
  -6   2   2     3948.56     3876.49    107.57 o 
  -5   2   2      457.75      459.19     32.62 o 
  -4   2   2        5.46        8.61      6.05 o 
  -3   2   2      288.77      346.10     10.68 o 
  -2   2   2       45.74       33.24      6.15 o 
  -1   2   2     8121.34     8163.20    135.49 o 
   0   2   2     4395.06     4481.32     69.46 o 
   1   2   2    20667.58    20509.16    443.06 o 
   2   2   2     2275.59     2233.31     42.78 o 
   3   2   2     1744.93     1899.49     27.78 o 
   4   2   2     4887.09     5141.48     74.30 o 
   5   2   2     3706.79     3566.87     57.61 o 
   6   2   2     4803.23     4859.61     95.72 o 
   7   2   2     2772.49     2717.27     51.92 o 
   8   2   2     2521.70     2542.86     62.46 o 
   9   2   2     1485.04     1471.78     43.79 o 
  10   2   2      307.45      293.92     31.18 o 
  11   2   2       70.44       73.16     47.53 o 
  12   2   2        4.40       31.15     29.88 o 
 -12   3   2       20.93       36.70     40.47 o 
 -11   3   2       47.19       10.25     13.03 o 
 -10   3   2       66.60       66.98     14.57 o 
  -9   3   2       43.72       39.61     11.94 o 
  -8   3   2      221.22      258.71     17.23 o 
  -7   3   2       12.18       27.52     18.85 o 
  -6   3   2        0.42        2.89     12.72 o 
  -5   3   2        0.93       -1.42     10.93 o 
  -4   3   2     1500.41     1468.25     70.36 o 
  -3   3   2     3672.13     3666.47     62.02 o 
  -2   3   2      290.81      262.64     17.60 o 
  -1   3   2     8756.42     8396.86    147.14 o 
   0   3   2       94.19       72.51      9.83 o 
   1   3   2     5345.52     4880.09    104.89 o 
   2   3   2     3935.30     3610.26    111.33 o 
   3   3   2     6606.72     6957.27    106.86 o 
   4   3   2     2518.04     2519.67     75.83 o 
   5   3   2      195.73      225.35     14.93 o 
   6   3   2        0.07        2.81      7.70 o 
   7   3   2       59.96       73.38     21.99 o 
   8   3   2        9.92       12.49     11.87 o 
   9   3   2       37.17       46.84     17.08 o 
  10   3   2       30.89       14.04     17.00 o 
  11   3   2        2.69      -11.83     21.19 o 
 -12   4   2        4.70       11.07     18.97 o 
 -11   4   2      123.12      118.52     24.87 o 
 -10   4   2       65.98       84.63     22.96 o 
  -9   4   2       52.68       84.36     17.77 o 
  -8   4   2      353.30      321.68     46.82 o 
  -7   4   2      182.66      168.46     26.55 o 
  -6   4   2      164.74      171.15     23.56 o 
  -5   4   2      301.25      309.19     45.22 o 
  -4   4   2     2558.94     2653.01     99.61 o 
  -3   4   2     4596.47     4467.04     82.21 o 
  -2   4   2     2326.91     2179.81     78.51 o 
  -1   4   2     2857.72     2739.45     53.87 o 
   0   4   2     1464.36     1334.11     40.08 o 
   1   4   2      235.93      229.92     35.39 o 
   2   4   2     1066.14     1021.40     28.21 o 
   3   4   2        3.56       10.84      7.68 o 
   4   4   2      190.62      198.93     11.63 o 
   5   4   2      489.87      496.63     23.41 o 
   6   4   2      955.30      913.30     50.18 o 
   7   4   2      294.78      357.15     21.71 o 
   8   4   2        3.79        6.52     13.00 o 
   9   4   2       51.10       39.07     19.32 o 
  10   4   2      125.66       95.32     24.68 o 
  11   4   2      138.25      134.32     26.49 o 
 -12   5   2       59.07       10.20     21.25 o 
 -11   5   2      128.76       97.78     22.82 o 
 -10   5   2      382.43      418.94     80.30 o 
  -9   5   2      684.30      657.81     44.28 o 
  -8   5   2     1603.12     1521.81     49.16 o 
  -7   5   2     2893.05     2849.08    111.65 o 
  -6   5   2     3769.03     3835.19    129.94 o 
  -5   5   2     1689.84     1635.47     84.78 o 
  -4   5   2     1403.69     1462.77     43.40 o 
  -3   5   2      600.29      634.08     37.91 o 
  -2   5   2      730.29      725.50     22.99 o 
  -1   5   2      428.12      432.53     27.78 o 
   0   5   2      555.78      572.38     36.36 o 
   1   5   2        4.44        9.87      8.87 o 
   2   5   2      482.70      488.43     19.34 o 
   3   5   2      518.32      580.44     22.05 o 
   4   5   2     1376.53     1329.39     29.58 o 
   5   5   2     2280.36     2301.91     46.65 o 
   6   5   2     1497.80     1398.43     44.89 o 
   7   5   2      555.76      622.62     25.36 o 
   8   5   2      496.50      569.82     29.39 o 
   9   5   2      412.95      357.24     24.70 o 
  10   5   2      226.89      302.09     81.55 o 
  11   5   2       66.03       68.13     30.49 o 
 -12   6   2        0.36       -7.40     25.45 o 
 -11   6   2        0.13       -8.37     16.22 o 
 -10   6   2        0.17       -0.50     10.99 o 
  -9   6   2       48.30       27.87     32.84 o 
  -8   6   2       78.49       51.52     27.79 o 
  -7   6   2       23.02      -12.36     35.58 o 
  -6   6   2       29.08        9.72     14.09 o 
  -5   6   2      814.95      751.25     97.00 o 
  -4   6   2     1480.54     1468.65     86.95 o 
  -3   6   2     4876.58     4624.00    100.24 o 
  -2   6   2     8752.40     8536.54    194.61 o 
  -1   6   2     3191.67     2946.32     78.77 o 
   0   6   2     5263.80     4848.94    109.18 o 
   1   6   2     4021.66     3812.53     82.11 o 
   2   6   2     2825.24     2711.12    108.60 o 
   3   6   2     1406.27     1367.31     34.85 o 
   4   6   2      271.93      283.20     18.68 o 
   5   6   2      132.37      134.11     17.77 o 
   6   6   2       66.47       69.88     19.97 o 
   7   6   2       50.76       51.64     15.91 o 
   8   6   2       47.71       24.49     13.87 o 
   9   6   2        9.72       11.66     18.73 o 
  10   6   2        1.80       79.06     56.57 o 
 -11   7   2        0.22       30.66     24.54 o 
 -10   7   2       45.64       68.88     22.20 o 
  -9   7   2       70.78       37.19     32.59 o 
  -8   7   2       82.98       67.94     32.10 o 
  -7   7   2      399.14      440.11     45.88 o 
  -6   7   2      853.42      798.36     46.93 o 
  -5   7   2      922.09      993.82     49.15 o 
  -4   7   2     1025.81     1022.43     40.02 o 
  -3   7   2     2925.16     2877.34     74.61 o 
  -2   7   2     1172.70     1077.68     37.66 o 
  -1   7   2      670.18      643.92     29.07 o 
   0   7   2     2658.97     2576.77     72.24 o 
   1   7   2     2356.43     2308.22     58.04 o 
   2   7   2      757.30      765.86     34.44 o 
   3   7   2      474.49      543.80     22.42 o 
   4   7   2      224.45      217.02     17.53 o 
   5   7   2      212.98      246.06     38.82 o 
   6   7   2      139.74      141.36     17.28 o 
   7   7   2       14.64        2.68     13.63 o 
   8   7   2        0.75       -3.95     15.65 o 
   9   7   2       29.12       33.40     23.60 o 
  10   7   2       32.85       46.48     51.21 o 
 -11   8   2       92.98       60.48     36.23 o 
 -10   8   2      252.67      305.31     30.75 o 
  -9   8   2      752.41      809.46    120.76 o 
  -8   8   2      803.65     1009.56    120.77 o 
  -7   8   2      562.96      600.11     59.10 o 
  -6   8   2      331.53      411.26     60.34 o 
  -5   8   2       93.74       93.15     21.53 o 
  -4   8   2        4.58      -19.57     19.57 o 
  -3   8   2      663.50      625.35     34.85 o 
  -2   8   2       75.83      103.88     27.66 o 
  -1   8   2      194.01      267.08     43.79 o 
   0   8   2      802.36      750.27     34.27 o 
   1   8   2      390.58      420.21     26.92 o 
   2   8   2      327.93      347.57     42.59 o 
   3   8   2      697.72      796.72     79.82 o 
   4   8   2      589.43      612.95     48.60 o 
   5   8   2      577.58      600.67     37.13 o 
   6   8   2     1296.28     1187.38     60.52 o 
   7   8   2      678.19      724.98     40.69 o 
   8   8   2      365.66      351.15     34.80 o 
   9   8   2      133.57      164.70     80.99 o 
 -10   9   2       14.03       89.82     47.34 o 
  -9   9   2       26.03       -8.84     33.97 o 
  -8   9   2      106.01      133.90     45.42 o 
  -7   9   2       89.52       85.02     32.11 o 
  -6   9   2       42.57       37.40     21.93 o 
  -5   9   2      136.89      140.68     31.25 o 
  -4   9   2      314.95      335.14     43.81 o 
  -3   9   2     1105.14     1017.09     48.07 o 
  -2   9   2     2169.84     2086.44    120.24 o 
  -1   9   2     3571.04     3398.27     95.46 o 
   0   9   2     2250.34     2125.42    125.17 o 
   1   9   2     2625.61     2652.02     79.06 o 
   2   9   2      908.00      849.55     42.61 o 
   3   9   2      747.22      744.84     35.34 o 
   4   9   2      344.79      292.57     26.45 o 
   5   9   2       27.94       43.02     18.82 o 
   6   9   2        1.46       11.90     14.73 o 
   7   9   2        8.67       -3.66     14.78 o 
   8   9   2        5.28       -5.36     17.19 o 
 -10  10   2      105.83       68.41     81.96 o 
  -9  10   2      100.44      211.20     57.16 o 
  -8  10   2       48.26       17.43     36.90 o 
  -7  10   2       53.07       88.30     29.62 o 
  -6  10   2      129.78      162.15     37.91 o 
  -5  10   2      367.82      421.61     78.04 o 
  -4  10   2      770.93      736.11     54.45 o 
  -3  10   2      387.09      382.73     62.02 o 
  -2  10   2      192.28      203.33     34.52 o 
  -1  10   2      477.74      552.66     85.26 o 
   0  10   2      690.33      758.42     40.30 o 
   1  10   2       15.31       10.78     16.13 o 
   2  10   2       10.44       -0.29     22.30 o 
   3  10   2       78.83       82.61     27.19 o 
   4  10   2      101.48       78.18     26.29 o 
   5  10   2       14.03       19.94     19.33 o 
   6  10   2       41.09       36.38     18.69 o 
   7  10   2       72.87       80.54     25.12 o 
   8  10   2       27.63        7.61     20.76 o 
  -9  11   2      142.77      195.24     62.55 o 
  -8  11   2      271.69      329.57    109.74 o 
  -7  11   2      143.45      165.35     37.34 o 
  -6  11   2       76.12       91.24     39.18 o 
  -5  11   2       65.02       67.19     34.69 o 
  -4  11   2       24.63       29.84     29.04 o 
  -3  11   2       18.65       34.43     29.04 o 
  -2  11   2       17.79       -8.29     20.06 o 
  -1  11   2      120.68      134.52     92.27 o 
   1  11   2      346.30      253.29     38.27 o 
   2  11   2        0.29        4.06     14.99 o 
   3  11   2       52.73       66.49     24.99 o 
   4  11   2      352.53      332.23     69.50 o 
   5  11   2      487.88      534.70    179.85 o 
   6  11   2      344.33      291.40     31.69 o 
   7  11   2      363.97      405.53     48.24 o 
  -8  12   2        3.22       10.38     43.32 o 
  -7  12   2        0.31        6.60     27.04 o 
  -6  12   2        0.18      -26.38     28.72 o 
  -5  12   2       11.76       26.19     33.49 o 
  -4  12   2       39.81       54.97     57.17 o 
  -3  12   2      460.45      525.44     47.78 o 
  -2  12   2     1137.28     1042.94     62.68 o 
  -1  12   2      851.51      894.28     56.07 o 
   0  12   2      557.73      599.77     88.26 o 
   1  12   2      686.84      593.96     70.67 o 
   2  12   2      184.12      233.16     43.48 o 
   3  12   2       39.47       75.92     34.10 o 
   4  12   2        0.50       73.84     58.35 o 
   5  12   2       42.71       66.91     27.65 o 
  -6  13   2       64.61       55.15     43.84 o 
  -5  13   2       67.43       80.37     36.20 o 
  -4  13   2       45.06      -31.23     31.23 o 
  -3  13   2       39.68       81.80     50.99 o 
  -2  13   2       43.02       33.15     45.12 o 
  -1  13   2       22.04       24.36     20.37 o 
   0  13   2      119.52      120.12     26.26 o 
   1  13   2       83.17       64.57     26.67 o 
   2  13   2       67.92       42.41     25.18 o 
   3  13   2       36.26       39.83     26.18 o 
   4  13   2        2.97      -13.36     27.39 o 
  -4  14   2       23.26       38.58     34.52 o 
  -3  14   2        8.59       24.33     25.56 o 
  -2  14   2       19.10        8.58     21.49 o 
  -1  14   2        0.61       -6.35     20.59 o 
   0  14   2        9.65       11.37     24.44 o 
   1  14   2       89.54       66.84     34.78 o 
   2  14   2       60.94       23.61     26.59 o 
  -2 -15   3      146.92      103.66     26.68 o 
  -1 -15   3      115.48      152.04     37.37 o 
   0 -15   3        8.41       13.76     20.42 o 
   1 -15   3        0.03       16.71     22.78 o 
   2 -15   3       29.38       37.28     26.65 o 
   3 -15   3      203.55      162.74     29.32 o 
   4 -15   3      313.44      235.40     42.36 o 
  -4 -14   3       69.70      103.02     24.06 o 
  -3 -14   3      130.00       86.85     26.83 o 
  -2 -14   3      297.85      268.39     33.65 o 
  -1 -14   3      187.99      218.18     28.04 o 
   0 -14   3       77.71      103.13     35.76 o 
   1 -14   3       39.63       12.47     21.08 o 
   2 -14   3       12.01       52.22     24.50 o 
   3 -14   3       23.03       50.06     23.02 o 
   4 -14   3       75.04      109.08     29.76 o 
   5 -14   3      209.58      212.15     43.15 o 
   6 -14   3      180.62       93.69    118.50 o 
  -6 -13   3        0.40       60.93     20.80 o 
  -5 -13   3        1.27       -6.40     24.20 o 
  -4 -13   3        1.60       16.29     19.35 o 
  -3 -13   3      112.57       96.80     23.84 o 
  -2 -13   3       19.14        0.04     24.87 o 
  -1 -13   3      123.86      104.10     20.86 o 
   0 -13   3      203.22      232.93     32.81 o 
   1 -13   3       15.22       31.52     17.45 o 
   2 -13   3        6.06       22.42     16.58 o 
   3 -13   3       23.28       -3.30     16.80 o 
   4 -13   3       19.45        2.29     16.51 o 
   5 -13   3        0.07       18.05     18.63 o 
   6 -13   3        6.25       53.35     48.81 o 
   7 -13   3       17.37       20.97     44.52 o 
   8 -13   3       19.09       17.98     47.47 o 
  -7 -12   3      109.34      111.30     29.64 o 
  -6 -12   3       31.72       32.48     17.12 o 
  -5 -12   3       73.18       61.81     25.51 o 
  -4 -12   3       99.07       88.46     31.11 o 
  -3 -12   3      292.35      370.16     88.92 o 
  -2 -12   3      147.43      161.63     28.54 o 
  -1 -12   3       69.20       49.45     18.53 o 
   0 -12   3       69.48      100.58     19.59 o 
   1 -12   3       25.42       10.93     15.08 o 
   2 -12   3      261.46      240.80     30.46 o 
   3 -12   3      116.34      151.38     20.63 o 
   4 -12   3      464.35      500.23     35.08 o 
   5 -12   3      817.84      880.95     41.80 o 
   6 -12   3      315.81      395.76     98.99 o 
   7 -12   3       94.41       20.62     54.16 o 
   8 -12   3       20.76       22.20     43.76 o 
   9 -12   3        0.61       68.36     54.29 o 
  -8 -11   3       77.93       98.44     26.16 o 
  -7 -11   3       15.05        4.20     32.74 o 
  -6 -11   3       35.61       54.81     34.85 o 
  -5 -11   3      627.07      604.10     34.44 o 
  -4 -11   3      717.58      780.51     39.06 o 
  -3 -11   3      804.12      844.35     32.51 o 
  -2 -11   3      235.56      216.85     22.71 o 
  -1 -11   3      211.67      195.28     19.69 o 
   0 -11   3       32.81       24.74     23.07 o 
   1 -11   3        0.68       21.51     17.27 o 
   2 -11   3       78.73       79.83     19.36 o 
   3 -11   3      644.99      678.00     76.01 o 
   4 -11   3      854.92      839.22     45.21 o 
   5 -11   3      350.50      366.97     27.78 o 
   6 -11   3       20.70        4.53     17.63 o 
   7 -11   3       38.62       16.23     16.68 o 
   8 -11   3        1.70        0.16     53.00 o 
   9 -11   3        0.87      -58.28     77.19 o 
  -9 -10   3       14.49       85.92     51.52 o 
  -8 -10   3       99.14       71.80     19.03 o 
  -7 -10   3       48.08       63.16     26.40 o 
  -6 -10   3        5.31       36.67     17.19 o 
  -5 -10   3       11.58        9.15     13.14 o 
  -4 -10   3        0.17       10.32     14.46 o 
  -3 -10   3      492.17      471.26     25.70 o 
  -2 -10   3       21.40       27.35     12.27 o 
  -1 -10   3       27.91       22.49     15.40 o 
   0 -10   3       26.30       35.85     17.98 o 
   1 -10   3        8.27       11.00     14.31 o 
   2 -10   3       29.05       22.43     16.13 o 
   3 -10   3       94.68       97.53     15.64 o 
   4 -10   3      294.62      310.74     30.13 o 
   5 -10   3       38.88       16.66     46.38 o 
   6 -10   3       12.75       65.33     36.16 o 
   7 -10   3       21.93       83.85     39.84 o 
   8 -10   3       15.00       29.62     38.03 o 
   9 -10   3        6.11      -21.47     50.80 o 
  10 -10   3        2.27        0.61     32.91 o 
  -9  -9   3        1.07      -12.44     20.22 o 
  -8  -9   3        4.75        5.59     11.53 o 
  -7  -9   3        0.20        8.38     12.27 o 
  -6  -9   3      152.83      174.20     15.49 o 
  -5  -9   3      245.86      247.17     40.16 o 
  -4  -9   3     2444.24     2419.56     53.81 o 
  -3  -9   3     2327.04     2333.88     56.21 o 
  -2  -9   3      386.59      385.40     18.43 o 
  -1  -9   3      146.64      146.07     15.76 o 
   0  -9   3        5.29       14.62     14.74 o 
   1  -9   3       12.69       18.40     12.10 o 
   2  -9   3      193.31      198.48     16.66 o 
   3  -9   3     1555.25     1557.74     56.63 o 
   4  -9   3     1204.07     1271.74     71.13 o 
   5  -9   3      372.44      340.01     44.84 o 
   6  -9   3        3.91       29.70     47.61 o 
   7  -9   3       48.05       93.50     37.17 o 
   8  -9   3       37.61       34.58     34.98 o 
   9  -9   3        2.64       18.55     24.12 o 
  10  -9   3       54.79       39.92     29.16 o 
 -10  -8   3      102.92      125.00     51.62 o 
  -9  -8   3       48.62       59.92     33.15 o 
  -8  -8   3       17.96       13.80     16.75 o 
  -7  -8   3       23.98       15.57     11.10 o 
  -6  -8   3      181.93      172.82     13.34 o 
  -5  -8   3      467.85      528.53     32.81 o 
  -4  -8   3     2647.75     2731.89     57.69 o 
  -3  -8   3     4886.91     4907.52     90.01 o 
  -2  -8   3     1875.79     1909.25     46.12 o 
  -1  -8   3     1895.82     1872.55     50.27 o 
   0  -8   3      246.56      290.20     22.71 o 
   1  -8   3      202.47      217.26     22.64 o 
   2  -8   3     1636.28     1641.29     33.25 o 
   3  -8   3     1182.68     1190.45     41.00 o 
   4  -8   3     2123.72     1975.72     86.61 o 
   5  -8   3     2114.03     2189.59     99.75 o 
   6  -8   3      420.29      513.38     77.29 o 
   7  -8   3      331.15      386.43     49.15 o 
   8  -8   3       72.43       40.49     40.70 o 
   9  -8   3        0.01      -30.48     43.56 o 
  10  -8   3       36.05        8.53     23.42 o 
  11  -8   3       13.51       24.67     33.10 o 
 -10  -7   3       75.84        8.13     14.89 o 
  -9  -7   3      118.62      106.43     33.38 o 
  -8  -7   3       74.87       78.24     13.62 o 
  -7  -7   3        0.22        5.78     21.87 o 
  -6  -7   3        0.38        3.68     11.45 o 
  -5  -7   3        1.12       12.61      9.85 o 
  -4  -7   3     1573.97     1584.59     37.93 o 
  -3  -7   3        3.79        5.52      7.28 o 
  -2  -7   3       28.01       23.58      7.88 o 
  -1  -7   3      796.02      871.63     23.83 o 
   0  -7   3      660.73      655.36     17.06 o 
   1  -7   3      804.25      883.69     20.14 o 
   2  -7   3     1569.79     1625.91     30.41 o 
   3  -7   3      280.30      276.07     34.37 o 
   4  -7   3      135.13      125.19     25.62 o 
   5  -7   3       74.65       87.53     26.12 o 
   6  -7   3      460.31      433.42     68.49 o 
   7  -7   3      427.36      401.08    110.55 o 
   8  -7   3       83.90       70.84     10.67 o 
   9  -7   3       28.05       26.31     24.73 o 
  10  -7   3       14.29       17.61     31.81 o 
  11  -7   3        5.78        9.71     24.25 o 
 -11  -6   3       69.77       57.15     41.76 o 
 -10  -6   3      104.99      101.58     33.95 o 
  -9  -6   3      134.60       98.76     13.07 o 
  -8  -6   3        0.24       -8.65      8.65 o 
  -7  -6   3       47.35       48.77      9.39 o 
  -6  -6   3      210.80      254.08     24.83 o 
  -5  -6   3     1052.43     1032.36     21.39 o 
  -4  -6   3     1580.19     1524.66     29.54 o 
  -3  -6   3      397.14      379.97     18.65 o 
  -2  -6   3      792.51      730.11     17.83 o 
  -1  -6   3      254.47      282.76     10.14 o 
   0  -6   3      124.35      156.15      8.79 o 
   1  -6   3      365.01      423.57     12.82 o 
   2  -6   3     3807.37     3912.69     62.17 o 
   3  -6   3     5353.14     5559.08    160.84 o 
   4  -6   3     2338.13     2448.02     82.60 o 
   5  -6   3     1023.77     1148.42     55.43 o 
   6  -6   3      605.39      677.75     71.39 o 
   7  -6   3      145.32      162.89     20.21 o 
   8  -6   3       46.23       45.92      9.59 o 
   9  -6   3        9.47       14.57      6.13 o 
  10  -6   3      121.01       43.09     29.90 o 
  11  -6   3      107.95       74.69     28.59 o 
  12  -6   3       74.99       24.60     35.72 o 
 -11  -5   3      179.60      180.46     85.45 o 
 -10  -5   3       90.71      113.74     39.13 o 
  -9  -5   3      143.06      166.32     17.26 o 
  -8  -5   3       47.96       33.62      9.28 o 
  -7  -5   3       66.69       44.60      8.50 o 
  -6  -5   3      296.20      330.57     14.10 o 
  -5  -5   3     1631.12     1629.01     29.46 o 
  -4  -5   3     3641.19     3557.51     43.67 o 
  -3  -5   3     1548.26     1397.66     20.19 o 
  -2  -5   3        9.93        6.78      4.80 o 
  -1  -5   3      134.45      130.75      8.56 o 
   0  -5   3     1583.81     1665.94     28.38 o 
   1  -5   3     4231.13     4193.90     55.96 o 
   2  -5   3     4650.34     4623.00     72.46 o 
   3  -5   3     4658.69     4805.56    130.90 o 
   4  -5   3     1726.42     1577.89     56.95 o 
   5  -5   3      758.34      849.09     65.71 o 
   6  -5   3     1046.58     1039.61     63.86 o 
   7  -5   3       43.35       43.11      8.09 o 
   8  -5   3       77.40       46.38     20.91 o 
   9  -5   3        7.28       18.67     13.31 o 
  10  -5   3       11.71       11.28     10.33 o 
  11  -5   3       21.52       34.11     23.87 o 
  12  -5   3       25.80       19.13     25.03 o 
 -12  -4   3        0.88       18.52     31.52 o 
 -11  -4   3        0.34       17.57     22.34 o 
 -10  -4   3        6.45       36.00     12.78 o 
  -9  -4   3       91.63       86.92     14.49 o 
  -8  -4   3       13.28       -8.55     14.92 o 
  -7  -4   3       13.19       20.72      7.14 o 
  -6  -4   3       45.35       53.26      7.52 o 
  -5  -4   3       16.30       33.59      6.72 o 
  -4  -4   3     1689.18     1812.60     23.49 o 
  -3  -4   3        1.28        6.57      3.84 o 
  -2  -4   3       41.41       52.09      4.26 o 
  -1  -4   3     1225.61     1359.36     22.40 o 
   0  -4   3        0.12        3.46      3.83 o 
   1  -4   3     1265.43     1217.65     25.07 o 
   2  -4   3     1819.72     1925.69     44.41 o 
   3  -4   3      149.32      156.11     16.65 o 
   4  -4   3      216.97      288.33     22.91 o 
   5  -4   3       22.27       25.57      5.38 o 
   6  -4   3       32.02       32.69      7.44 o 
   7  -4   3       19.27       20.91      8.21 o 
   8  -4   3       84.45      102.30     25.38 o 
   9  -4   3        2.84       17.01      7.74 o 
  10  -4   3       50.40       50.27     17.48 o 
  11  -4   3       46.96        8.66     24.24 o 
  12  -4   3       14.14       -8.10     22.31 o 
 -12  -3   3       76.80       24.46     30.42 o 
 -11  -3   3       51.05       27.28     16.66 o 
 -10  -3   3        0.79        3.81      9.59 o 
  -9  -3   3        5.89        3.72     11.20 o 
  -8  -3   3       46.63       25.63     12.79 o 
  -7  -3   3      153.98      180.79     22.99 o 
  -6  -3   3      663.48      663.89     16.30 o 
  -5  -3   3     8178.14     8382.84    107.99 o 
  -4  -3   3    11063.92    11394.71    173.65 o 
  -3  -3   3     4848.83     4798.28     62.48 o 
  -2  -3   3     2372.74     2185.44     24.13 o 
  -1  -3   3    16406.71    16306.12    215.14 o 
   0  -3   3      765.65      856.28     32.64 o 
   1  -3   3    22560.40    23849.86    503.43 o 
   2  -3   3      541.03      544.30      8.11 o 
   3  -3   3      876.52      825.17      8.96 o 
   4  -3   3     2365.86     2136.93     59.44 o 
   5  -3   3     1449.44     1331.50     95.68 o 
   6  -3   3      208.72      194.24     10.93 o 
   7  -3   3      145.07      148.33     14.02 o 
   8  -3   3        6.44       12.01      7.59 o 
   9  -3   3       15.89        8.02     15.94 o 
  10  -3   3       57.81       87.00     22.91 o 
  11  -3   3       61.29       65.60     24.36 o 
  12  -3   3       31.87       20.99     28.97 o 
 -12  -2   3       67.07       71.02     32.50 o 
 -11  -2   3      201.85      138.69     24.24 o 
 -10  -2   3      246.53      254.76     21.44 o 
  -9  -2   3        0.57       -3.57      8.89 o 
  -8  -2   3        2.07        0.32      9.22 o 
  -7  -2   3      170.42      204.20     22.06 o 
  -6  -2   3     2990.28     2878.63     46.74 o 
  -5  -2   3     5732.88     6151.42     89.76 o 
  -4  -2   3     1585.60     1561.55     29.42 o 
  -3  -2   3     1301.88     1252.40     14.76 o 
  -2  -2   3      789.72      715.46     12.91 o 
  -1  -2   3     4743.06     4682.44     65.96 o 
   0  -2   3     3557.91     3433.00     42.73 o 
   1  -2   3    10780.33    10913.93    276.45 o 
   2  -2   3     1891.97     2000.07     44.74 o 
   3  -2   3     2179.41     1990.11     48.80 o 
   4  -2   3      959.85      951.88     24.56 o 
   5  -2   3      222.17      196.45      6.85 o 
   6  -2   3      123.30      111.05     13.71 o 
   7  -2   3      397.47      390.11     24.82 o 
   8  -2   3       47.75       46.14     12.13 o 
   9  -2   3      173.53       65.43     79.80 o 
  10  -2   3      115.30       90.79     29.80 o 
  11  -2   3      117.30      117.19     57.77 o 
  12  -2   3      106.14       44.39     40.67 o 
 -12  -1   3        5.50       12.17     16.18 o 
 -11  -1   3       56.18       64.68     14.53 o 
 -10  -1   3      120.22       99.24     15.25 o 
  -9  -1   3      922.60      923.99     23.76 o 
  -8  -1   3      255.16      256.03     19.55 o 
  -7  -1   3        2.96        0.24      7.75 o 
  -6  -1   3      637.39      734.45     15.69 o 
  -5  -1   3      557.55      602.29     26.93 o 
  -4  -1   3      180.30      171.44      6.70 o 
  -3  -1   3     1003.48      999.54     35.54 o 
  -2  -1   3     2214.02     2294.48     25.66 o 
  -1  -1   3      319.14      335.36      4.12 o 
   0  -1   3      505.37      464.43     11.79 o 
   1  -1   3     2084.45     2132.66     32.04 o 
   2  -1   3      300.48      309.94     15.35 o 
   3  -1   3      421.56      431.34     16.12 o 
   4  -1   3       31.99       52.91     10.74 o 
   5  -1   3      593.43      633.56     15.70 o 
   6  -1   3      291.87      292.82     12.22 o 
   7  -1   3       12.23       16.32      6.38 o 
   8  -1   3      257.17      322.98     32.65 o 
   9  -1   3      222.48      317.87     35.88 o 
  10  -1   3       31.92       50.81     44.83 o 
  11  -1   3        0.24       14.26     26.58 o 
  12  -1   3        7.29        1.47     23.69 o 
 -12   0   3       35.34       30.40     15.58 o 
 -11   0   3       34.33       20.14     12.02 o 
 -10   0   3        1.51       -0.74     10.01 o 
  -9   0   3       19.46       29.18      9.19 o 
  -8   0   3        2.98       21.77      9.00 o 
  -7   0   3      364.10      328.24     20.11 o 
  -6   0   3     2164.29     2168.45     43.57 o 
  -5   0   3     1953.63     1919.58     27.57 o 
  -4   0   3     4150.89     4246.54     63.53 o 
  -3   0   3      907.65      890.56     36.58 o 
  -2   0   3    10246.87    10409.41    166.55 o 
  -1   0   3     1255.56     1420.42     23.10 o 
   0   0   3      142.51      107.75      4.72 o 
   1   0   3     3824.50     4021.44     57.89 o 
   2   0   3       47.14       54.12      6.83 o 
   3   0   3     4210.69     4234.03     53.04 o 
   4   0   3     5125.21     5349.68     79.61 o 
   5   0   3     2790.43     2895.42     57.81 o 
   6   0   3      356.90      376.16     30.31 o 
   7   0   3        0.54       -3.16      7.61 o 
   8   0   3      491.83      497.33     60.29 o 
   9   0   3       16.72       32.68     13.11 o 
  10   0   3      220.16      186.44     56.22 o 
  11   0   3      112.93      109.72     34.35 o 
  12   0   3       40.24        4.51     27.59 o 
 -12   1   3      133.79      123.84     20.21 o 
 -11   1   3      127.78       88.45     16.71 o 
 -10   1   3      384.01      427.52     25.74 o 
  -9   1   3      195.50      219.45     23.55 o 
  -8   1   3      450.80      487.24     32.14 o 
  -7   1   3      718.62      751.16     30.18 o 
  -6   1   3      367.23      383.89     44.02 o 
  -5   1   3     1370.74     1314.39     25.28 o 
  -4   1   3     2703.73     2787.70     59.15 o 
  -3   1   3     5208.54     5364.41     83.56 o 
  -2   1   3    26038.80    26973.73    611.36 o 
  -1   1   3    38931.97    41725.42   1105.17 o 
   0   1   3     1754.13     1803.79     31.40 o 
   1   1   3    34362.35    33836.46    868.76 o 
   2   1   3     2072.31     1826.64     36.03 o 
   3   1   3     5273.38     5135.17     71.58 o 
   4   1   3     2262.49     2281.64     35.78 o 
   5   1   3     1720.49     1820.80     47.84 o 
   6   1   3     1032.34     1007.23     22.85 o 
   7   1   3      968.91      992.15     28.96 o 
   8   1   3       69.69      113.24     20.61 o 
   9   1   3       60.72       50.48     22.73 o 
  10   1   3      104.83       61.25     17.44 o 
  11   1   3      111.93       46.92     48.66 o 
  12   1   3       29.88       77.57     35.58 o 
 -12   2   3        0.11       38.59     14.83 o 
 -11   2   3       40.56       58.25     15.43 o 
 -10   2   3       18.56       19.47     11.45 o 
  -9   2   3       38.10       29.21     10.29 o 
  -8   2   3       77.39       85.39     11.41 o 
  -7   2   3       86.53       70.34     32.82 o 
  -6   2   3       83.69       91.82     12.56 o 
  -5   2   3      163.22      214.13     16.49 o 
  -4   2   3      369.65      397.12     18.03 o 
  -3   2   3      286.99      272.54     18.77 o 
  -2   2   3     2347.34     2349.17     44.34 o 
  -1   2   3    12272.20    12670.70    318.12 o 
   0   2   3     1300.51     1293.10     24.89 o 
   1   2   3     9898.79     9687.91    181.51 o 
   2   2   3     1953.63     1897.96     33.61 o 
   3   2   3      115.47      115.90      9.94 o 
   4   2   3       38.62       44.79      8.03 o 
   5   2   3        0.00       -3.12      6.78 o 
   6   2   3      304.73      319.19     39.02 o 
   7   2   3       70.89      100.82     17.03 o 
   8   2   3       19.86       -1.51     22.66 o 
   9   2   3       43.29       44.85     13.96 o 
  10   2   3       57.77       40.34     17.98 o 
  11   2   3      118.10       58.56     24.19 o 
 -12   3   3        1.93       18.04     18.09 o 
 -11   3   3      143.42      109.48     19.01 o 
 -10   3   3      140.88      136.01     24.20 o 
  -9   3   3       10.58        1.96      9.02 o 
  -8   3   3       69.59       55.26     20.63 o 
  -7   3   3      288.29      281.83     17.38 o 
  -6   3   3     2876.49     3025.95    115.97 o 
  -5   3   3     1090.85     1089.97     30.31 o 
  -4   3   3      107.16      147.95     11.16 o 
  -3   3   3      678.68      589.19     25.93 o 
  -2   3   3     4063.98     3972.02     67.68 o 
  -1   3   3      230.90      228.32     46.70 o 
   0   3   3      391.45      432.69     40.07 o 
   1   3   3      937.34     1022.76     57.38 o 
   2   3   3     3636.37     3690.68     79.62 o 
   3   3   3    11960.88    11927.98    205.27 o 
   4   3   3     2641.40     2556.14     50.26 o 
   5   3   3     1152.21     1170.33     70.86 o 
   6   3   3      108.70      161.36     35.82 o 
   7   3   3       27.98       31.05     11.31 o 
   8   3   3        0.16       16.68     17.41 o 
   9   3   3       86.98       99.15     23.93 o 
  10   3   3       33.07       28.91     17.26 o 
  11   3   3       76.15       72.89     22.93 o 
 -12   4   3       11.82       41.68     56.22 o 
 -11   4   3        3.72       -6.08     14.33 o 
 -10   4   3        0.86       19.78     21.16 o 
  -9   4   3        1.43      -12.28     12.28 o 
  -8   4   3        0.37        7.90     14.24 o 
  -7   4   3      156.20      149.82     25.61 o 
  -6   4   3      878.49      878.72     42.95 o 
  -5   4   3     1062.02     1152.17     47.69 o 
  -4   4   3     2597.34     2485.99     89.52 o 
  -3   4   3      870.07      855.40     27.49 o 
  -2   4   3      886.77      748.49     49.53 o 
  -1   4   3      337.77      362.77     15.86 o 
   0   4   3     1321.78     1211.09     65.36 o 
   1   4   3      184.85      111.76     48.72 o 
   2   4   3       18.79       12.30     15.10 o 
   3   4   3     2945.47     2919.59     51.74 o 
   4   4   3     1297.57     1230.24     27.24 o 
   5   4   3     1216.48     1234.20     33.56 o 
   6   4   3      512.70      532.32     35.38 o 
   7   4   3        4.73        1.36      9.92 o 
   8   4   3        2.15      -11.92     13.40 o 
   9   4   3      144.26      118.66     19.99 o 
  10   4   3       26.05        7.86     18.24 o 
  11   4   3       12.25       75.93     22.23 o 
 -12   5   3        7.64       20.22     25.78 o 
 -11   5   3       30.44       29.08     19.25 o 
 -10   5   3       74.37       93.65     16.06 o 
  -9   5   3      101.89      108.07     23.05 o 
  -8   5   3      194.81       98.89     47.33 o 
  -7   5   3      376.24      428.25     41.70 o 
  -6   5   3        0.03        8.08     12.70 o 
  -5   5   3      115.44      207.78     68.98 o 
  -4   5   3      228.41      311.73     31.25 o 
  -3   5   3        5.60       20.68     24.71 o 
  -2   5   3        0.15       13.62     11.95 o 
  -1   5   3        2.23       14.27     11.79 o 
   0   5   3       16.07       28.16     10.33 o 
   1   5   3       17.06       37.88     17.45 o 
   2   5   3      365.07      411.93     19.62 o 
   3   5   3       32.98       48.96     10.19 o 
   4   5   3       62.29       78.99     18.14 o 
   5   5   3      169.22      191.46     17.38 o 
   6   5   3        4.19       20.71     19.17 o 
   7   5   3        0.51       -0.30     10.64 o 
   8   5   3       52.44       46.70     15.13 o 
   9   5   3       26.79       16.30     16.81 o 
  10   5   3        3.34        0.21     13.89 o 
 -12   6   3       11.96      -26.93     37.67 o 
 -11   6   3        7.48       -3.08     22.51 o 
 -10   6   3       12.91       10.97     12.99 o 
  -9   6   3       66.75       48.93     29.86 o 
  -8   6   3      228.93      221.02     37.62 o 
  -7   6   3       51.54       45.84     26.13 o 
  -6   6   3       46.20       76.91     22.37 o 
  -5   6   3      670.83      628.96     35.76 o 
  -4   6   3     1609.88     1568.42     90.42 o 
  -3   6   3      419.10      366.62     47.33 o 
  -2   6   3      359.72      387.17     22.10 o 
  -1   6   3       39.20       49.71     13.11 o 
   0   6   3        0.62      -11.48     11.48 o 
   1   6   3      155.85      196.12     24.87 o 
   2   6   3      893.85      825.13     51.74 o 
   3   6   3     1167.72     1125.71     33.90 o 
   4   6   3      158.11      197.33     33.80 o 
   5   6   3      482.39      515.57     23.26 o 
   6   6   3      743.77      784.41     31.88 o 
   7   6   3      319.68      319.17     28.22 o 
   8   6   3       32.50       51.32     20.92 o 
   9   6   3      140.85      139.00     35.12 o 
  10   6   3      105.38      146.01     55.19 o 
 -11   7   3       66.10       67.94     32.31 o 
 -10   7   3      103.43      127.87     35.57 o 
  -9   7   3      208.46      159.43     66.10 o 
  -8   7   3        0.64       -0.92     23.89 o 
  -7   7   3       63.83       71.03     21.35 o 
  -6   7   3      865.82      861.80    129.04 o 
  -5   7   3     1861.94     1785.89     59.11 o 
  -4   7   3     2109.32     2015.93     70.33 o 
  -3   7   3     2899.04     2713.10     83.53 o 
  -2   7   3      644.06      677.08     39.81 o 
  -1   7   3       20.87       51.33     15.70 o 
   0   7   3      514.60      590.68     75.45 o 
   1   7   3     1077.75     1045.42     66.07 o 
   2   7   3      809.42      935.57     63.65 o 
   3   7   3      785.44      830.06     46.75 o 
   4   7   3      657.08      606.95     26.74 o 
   5   7   3      115.31      127.75     16.97 o 
   6   7   3      151.90      140.63     18.64 o 
   7   7   3       58.23       42.18     21.73 o 
   8   7   3       34.75       36.27     19.18 o 
   9   7   3       27.35       81.61     63.72 o 
 -11   8   3        2.31        3.11     23.40 o 
 -10   8   3        8.56       25.56     36.97 o 
  -9   8   3        2.87       73.18     39.97 o 
  -8   8   3       86.72      110.99     40.49 o 
  -7   8   3        0.14      -25.45     25.45 o 
  -6   8   3       31.90       26.80     19.49 o 
  -5   8   3        0.32        8.35     31.24 o 
  -4   8   3        0.17       43.98     50.04 o 
  -3   8   3       52.39       90.64     25.54 o 
  -2   8   3        0.50        2.08     14.33 o 
  -1   8   3       71.06       80.93     19.00 o 
   0   8   3      233.33      215.67     23.87 o 
   1   8   3       64.65       72.95     18.87 o 
   2   8   3        0.11      -12.85     12.85 o 
   3   8   3       23.46       10.23     20.17 o 
   4   8   3        0.64        6.13     13.86 o 
   5   8   3       47.03       23.79     23.58 o 
   6   8   3       95.09       76.08     18.39 o 
   7   8   3       54.45       57.68     19.40 o 
   8   8   3       18.93       44.94     31.23 o 
   9   8   3       11.07       42.97     22.68 o 
 -10   9   3        4.08      -13.05     61.27 o 
  -9   9   3       16.95       -0.32     30.58 o 
  -8   9   3      176.04      180.49     48.56 o 
  -7   9   3      321.54      324.63     93.76 o 
  -6   9   3      346.22      391.46     84.85 o 
  -5   9   3       83.09       82.27     24.01 o 
  -4   9   3      442.28      462.13     35.76 o 
  -3   9   3      508.51      590.69     45.64 o 
  -2   9   3       37.23       52.69     25.47 o 
  -1   9   3        0.06        2.92     35.69 o 
   0   9   3      177.59      192.21     46.96 o 
   1   9   3     1802.18     1847.76     63.91 o 
   2   9   3      905.11      871.53     34.90 o 
   3   9   3      600.18      756.98     42.53 o 
   4   9   3      341.54      399.44     67.45 o 
   5   9   3      240.80      266.86     32.10 o 
   6   9   3       37.60       66.27     24.35 o 
   7   9   3        0.85       13.58     16.91 o 
   8   9   3       10.38        8.31     20.30 o 
  -9  10   3        0.18      -41.21     43.55 o 
  -8  10   3       24.28      -33.39     64.32 o 
  -7  10   3       80.97      100.82     36.49 o 
  -6  10   3      192.97      137.73     31.49 o 
  -5  10   3      107.17      103.67     27.96 o 
  -4  10   3       52.25       20.41     22.54 o 
  -3  10   3       94.27       61.43     24.41 o 
  -2  10   3      233.51      320.21     63.86 o 
  -1  10   3       68.79       58.87     22.79 o 
   0  10   3       11.12       15.50     19.52 o 
   1  10   3      702.68      727.18     51.30 o 
   2  10   3      656.58      751.56     36.19 o 
   3  10   3      260.45      217.29     24.35 o 
   4  10   3       54.58       34.18     19.96 o 
   5  10   3      170.68      143.17     23.86 o 
   6  10   3      139.80      113.11     33.77 o 
   7  10   3       19.40       52.51     26.77 o 
  -9  11   3        0.33      -49.71     49.71 o 
  -8  11   3       30.70       12.75     40.94 o 
  -7  11   3        0.44       16.21     27.10 o 
  -6  11   3       34.03       65.37     30.58 o 
  -5  11   3       29.03       81.51     30.12 o 
  -4  11   3       41.26        5.77     22.13 o 
  -3  11   3       61.74       68.72     32.42 o 
  -2  11   3       13.73       27.90     23.36 o 
  -1  11   3       33.13        9.92     24.31 o 
   0  11   3      100.17       75.63     35.30 o 
   1  11   3      141.71      116.37     22.53 o 
   2  11   3       21.55       26.37     36.28 o 
   3  11   3        5.32       37.35     21.46 o 
   4  11   3       16.66       94.54     84.80 o 
   5  11   3        9.75       35.13     31.62 o 
   6  11   3       17.81        5.41     21.26 o 
  -7  12   3       24.42       29.42     38.85 o 
  -6  12   3      165.62      201.69     41.45 o 
  -5  12   3      205.30      222.63     41.22 o 
  -4  12   3      117.42      107.78     33.97 o 
  -3  12   3       41.87       40.47     33.67 o 
  -2  12   3        4.02      -37.92     37.92 o 
  -1  12   3        4.60      -21.28     29.71 o 
   0  12   3      167.48      162.43     37.59 o 
   1  12   3      292.39      277.35     30.94 o 
   2  12   3       85.21       32.40     47.31 o 
   3  12   3       81.65       77.91     33.31 o 
   4  12   3       88.32       54.73     23.84 o 
   5  12   3       36.09       53.08     40.51 o 
  -6  13   3       88.76      150.48     88.18 o 
  -5  13   3      109.03       69.51     35.76 o 
  -4  13   3      169.88      221.12     56.70 o 
  -3  13   3       70.98       76.24     33.96 o 
  -2  13   3        3.95       -3.86     25.11 o 
  -1  13   3       38.49       -5.82     21.86 o 
   0  13   3        9.21       35.82     22.90 o 
   1  13   3       30.67       56.47     27.30 o 
   2  13   3       49.24       37.73     27.76 o 
   3  13   3       57.81      107.92     33.29 o 
  -3  14   3        8.36       -6.33     39.05 o 
  -2  14   3        4.99        5.66     27.60 o 
  -1  14   3        9.64      -19.55     23.22 o 
   0  14   3        4.08       49.47     29.92 o 
   1  14   3        6.27      -14.49     40.10 o 
  -2 -15   4       41.51       51.84     29.33 o 
  -1 -15   4       67.54       75.66     23.96 o 
   0 -15   4       16.99       38.16     24.14 o 
   1 -15   4       22.63       55.17     25.76 o 
   2 -15   4       46.36       59.03     26.21 o 
   3 -15   4       56.42       62.76     23.81 o 
   4 -15   4      115.40      150.54     76.82 o 
  -4 -14   4       63.21       77.35     25.50 o 
  -3 -14   4      102.47       93.29     27.41 o 
  -2 -14   4      368.09      425.49     51.40 o 
  -1 -14   4      614.87      568.60     36.37 o 
   0 -14   4      877.86      961.60     49.95 o 
   1 -14   4      690.91      692.22     39.52 o 
   2 -14   4      537.92      561.26     51.99 o 
   3 -14   4      564.21      516.21     42.33 o 
   4 -14   4       91.93      130.99     49.18 o 
   5 -14   4        0.55       -2.82     20.72 o 
   6 -14   4        0.65       -1.82     14.56 o 
  -6 -13   4      237.40      224.92     57.96 o 
  -5 -13   4      466.59      564.80     38.97 o 
  -4 -13   4      410.80      390.00     65.13 o 
  -3 -13   4      133.62      158.36     32.80 o 
  -2 -13   4        1.06        7.30     24.01 o 
  -1 -13   4      115.29      111.29     26.49 o 
   0 -13   4       95.02      147.60     21.60 o 
   1 -13   4        2.53        3.81     14.45 o 
   2 -13   4       10.84       21.21     16.38 o 
   3 -13   4        0.15      -14.66     16.88 o 
   4 -13   4       26.27        8.38     19.61 o 
   5 -13   4       98.81       99.95     31.07 o 
   6 -13   4      135.42      100.33     29.89 o 
   7 -13   4      171.77      217.35     64.51 o 
   8 -13   4      194.98      158.17    103.90 o 
  -7 -12   4        3.22      -14.15     14.83 o 
  -6 -12   4       17.33       22.56     15.37 o 
  -5 -12   4       51.13       46.77     16.27 o 
  -4 -12   4      188.93      211.58     37.13 o 
  -3 -12   4      180.27      143.85     19.96 o 
  -2 -12   4      199.73      181.91     22.83 o 
  -1 -12   4       90.53      113.56     20.05 o 
   0 -12   4      464.39      469.06     30.09 o 
   1 -12   4      744.03      817.00     52.29 o 
   2 -12   4      205.36      191.72     22.58 o 
   3 -12   4      145.43      129.12     18.91 o 
   4 -12   4      172.24      188.02     59.41 o 
   5 -12   4       87.76       82.85     21.01 o 
   6 -12   4       33.18       49.81     22.01 o 
   7 -12   4      265.31      256.20     62.63 o 
   8 -12   4      144.74      146.67     56.91 o 
   9 -12   4        2.48       50.57     35.02 o 
  -8 -11   4       43.95       39.76     72.70 o 
  -7 -11   4        8.35        4.03     13.58 o 
  -6 -11   4       54.19       56.51     31.16 o 
  -5 -11   4        3.18        0.12     13.00 o 
  -4 -11   4      153.33      130.97     19.69 o 
  -3 -11   4       22.15       24.30     16.94 o 
  -2 -11   4      449.32      503.29     41.38 o 
  -1 -11   4     1462.23     1530.20     43.76 o 
   0 -11   4      599.66      667.34     59.01 o 
   1 -11   4      490.43      573.35     41.74 o 
   2 -11   4      739.62      745.70     29.51 o 
   3 -11   4      424.12      538.88     30.40 o 
   4 -11   4      485.16      519.17     27.93 o 
   5 -11   4      388.55      371.29     28.95 o 
   6 -11   4      197.63      225.16     50.53 o 
   7 -11   4        2.92       -6.60     10.16 o 
   8 -11   4       29.11       39.72     42.77 o 
   9 -11   4       11.77       24.40     29.57 o 
  -9 -10   4      236.31      162.90     94.80 o 
  -8 -10   4      832.80      841.61     31.44 o 
  -7 -10   4      672.09      763.06     51.63 o 
  -6 -10   4      938.03      977.57     59.51 o 
  -5 -10   4      401.45      428.38     23.77 o 
  -4 -10   4      200.56      215.39     23.63 o 
  -3 -10   4        9.48       10.93     11.46 o 
  -2 -10   4      160.45      180.49     18.55 o 
  -1 -10   4      148.03      175.50     22.64 o 
   0 -10   4        2.28       -0.47     11.33 o 
   1 -10   4      260.88      284.37     28.75 o 
   2 -10   4      369.93      389.07     32.78 o 
   3 -10   4      262.63      281.14     22.06 o 
   4 -10   4        7.10       16.46     19.23 o 
   5 -10   4      907.41      995.83     41.65 o 
   6 -10   4     1632.68     1531.04     59.77 o 
   7 -10   4      618.51      622.20     74.46 o 
   8 -10   4      670.13      751.96     81.13 o 
   9 -10   4      389.48      448.38     87.49 o 
  10 -10   4      132.62      108.54     52.40 o 
  -9  -9   4      181.12      176.03     56.42 o 
  -8  -9   4      220.57      235.63     21.47 o 
  -7  -9   4      115.52      135.73     20.12 o 
  -6  -9   4       71.52       66.75     17.52 o 
  -5  -9   4      485.59      446.17     30.44 o 
  -4  -9   4        8.81       15.32     12.78 o 
  -3  -9   4      278.45      297.58     17.94 o 
  -2  -9   4      541.45      585.19     20.62 o 
  -1  -9   4     1464.06     1434.71     53.70 o 
   0  -9   4      645.02      590.15     31.89 o 
   1  -9   4      834.08      857.52     50.57 o 
   2  -9   4     1028.57     1105.43     67.77 o 
   3  -9   4      513.63      485.81     51.80 o 
   4  -9   4       76.05       76.11     20.17 o 
   5  -9   4      355.45      381.65     32.38 o 
   6  -9   4      251.65      236.25     28.47 o 
   7  -9   4      142.31      173.73     11.30 o 
   8  -9   4       53.59       40.69     23.75 o 
   9  -9   4       69.10       63.98     58.87 o 
  10  -9   4       96.26       96.41     40.15 o 
 -10  -8   4        1.78       25.37     63.87 o 
  -9  -8   4        9.97        6.94     28.01 o 
  -8  -8   4        0.87       21.54     11.32 o 
  -7  -8   4        0.84       10.75     18.76 o 
  -6  -8   4        7.29        5.72     11.47 o 
  -5  -8   4        3.58       14.36     11.82 o 
  -4  -8   4     1609.61     1571.87     38.15 o 
  -3  -8   4     2671.88     2655.37     51.37 o 
  -2  -8   4     4459.63     4372.46     82.89 o 
  -1  -8   4     5179.61     5070.89    100.04 o 
   0  -8   4     6399.55     6063.39     99.63 o 
   1  -8   4     3655.36     3387.04     57.13 o 
   2  -8   4     3849.52     3669.20     61.79 o 
   3  -8   4     3409.34     3467.89     76.76 o 
   4  -8   4     1119.06     1097.17     29.13 o 
   5  -8   4       15.80       -2.56     10.54 o 
   6  -8   4        9.92       23.23     27.16 o 
   7  -8   4      172.49      150.26     23.80 o 
   8  -8   4      104.47       78.44     23.93 o 
   9  -8   4        1.17       13.19     22.43 o 
  10  -8   4       24.89        3.00     22.31 o 
  11  -8   4        6.68        3.00     30.73 o 
 -11  -7   4       28.97       58.95     45.21 o 
 -10  -7   4      230.77      238.43     55.11 o 
  -9  -7   4      609.82      549.80     37.09 o 
  -8  -7   4     1192.54     1147.00     30.04 o 
  -7  -7   4     1385.73     1370.89     29.05 o 
  -6  -7   4      402.37      411.79     22.90 o 
  -5  -7   4     1087.51     1109.96     47.32 o 
  -4  -7   4     2620.69     2672.01     39.47 o 
  -3  -7   4      892.66      978.58     28.69 o 
  -2  -7   4      230.73      228.13     13.08 o 
  -1  -7   4      229.95      305.03     19.05 o 
   0  -7   4       63.17       41.13      7.65 o 
   1  -7   4     1032.62     1175.28     22.81 o 
   2  -7   4      406.09      387.01     15.52 o 
   3  -7   4       80.97       97.27     12.24 o 
   4  -7   4      946.74      972.08     21.95 o 
   5  -7   4      435.33      535.64     42.26 o 
   6  -7   4       16.48       40.32     26.51 o 
   7  -7   4      437.77      453.48     28.92 o 
   8  -7   4      805.20      893.34    129.72 o 
   9  -7   4      994.73     1124.97     70.70 o 
  10  -7   4      358.06      466.98     44.08 o 
  11  -7   4      104.08       75.40     49.62 o 
 -11  -6   4       69.37       47.24     64.83 o 
 -10  -6   4       33.65       63.38     30.64 o 
  -9  -6   4      151.36      177.15     59.40 o 
  -8  -6   4       84.78       61.76     10.09 o 
  -7  -6   4      109.64      128.61     10.31 o 
  -6  -6   4       66.81       57.52      9.62 o 
  -5  -6   4        7.60       12.71      6.97 o 
  -4  -6   4      355.00      353.73     26.43 o 
  -3  -6   4      994.44      982.51     17.13 o 
  -2  -6   4      335.22      350.99     14.14 o 
  -1  -6   4     2583.66     2558.82     31.77 o 
   0  -6   4     7749.87     7290.68    118.08 o 
   1  -6   4     6598.64     6825.52    103.77 o 
   2  -6   4      867.72      893.53     54.56 o 
   3  -6   4     2276.99     2370.49     98.22 o 
   4  -6   4     1899.91     1872.05     29.49 o 
   5  -6   4      198.15      255.10     30.22 o 
   6  -6   4      188.90      235.40     46.90 o 
   7  -6   4      291.46      237.02     30.53 o 
   8  -6   4      106.98      125.96     29.18 o 
   9  -6   4       51.06       38.89     22.32 o 
  10  -6   4      112.56      214.10     75.98 o 
  11  -6   4       30.24       50.82     32.74 o 
 -11  -5   4        8.27       17.92     31.42 o 
 -10  -5   4       43.97       35.72     18.03 o 
  -9  -5   4        5.94       21.27     14.38 o 
  -8  -5   4       11.65        8.74      8.37 o 
  -7  -5   4       17.54       11.40      6.36 o 
  -6  -5   4      112.54      143.24      9.35 o 
  -5  -5   4      408.24      432.59     19.16 o 
  -4  -5   4       59.63       57.80      4.53 o 
  -3  -5   4     3285.52     3247.49     44.42 o 
  -2  -5   4     3085.31     3007.40     34.69 o 
  -1  -5   4     2628.04     2438.63     27.21 o 
   0  -5   4    22680.79    22458.85    355.29 o 
   1  -5   4    22363.89    23218.43    644.14 o 
   2  -5   4    14902.35    15412.21    306.93 o 
   3  -5   4     6930.95     6826.38    111.08 o 
   4  -5   4     2068.18     2050.23     45.17 o 
   5  -5   4      567.18      611.91     48.00 o 
   6  -5   4      214.52      195.02     19.77 o 
   7  -5   4      111.93      129.76     14.95 o 
   8  -5   4        3.82       -1.71     10.85 o 
   9  -5   4       27.98        0.95     16.37 o 
  10  -5   4        1.70       29.18     26.60 o 
  11  -5   4        2.11      -17.54     28.19 o 
  12  -5   4       37.87       19.96     26.28 o 
 -12  -4   4        7.29      -16.98     31.72 o 
 -11  -4   4      226.12      380.46     50.48 o 
 -10  -4   4      430.98      477.27     21.33 o 
  -9  -4   4      660.32      713.01     23.80 o 
  -8  -4   4     1472.97     1425.11     39.00 o 
  -7  -4   4     1534.04     1570.94     30.06 o 
  -6  -4   4     4290.48     4169.38     94.35 o 
  -5  -4   4     1991.62     1902.50     31.27 o 
  -4  -4   4     1195.47     1223.79     21.29 o 
  -3  -4   4     1304.41     1372.32     24.18 o 
  -2  -4   4      298.46      327.08      9.35 o 
  -1  -4   4       42.06       38.38      4.21 o 
   0  -4   4     1575.28     1559.91     18.86 o 
   1  -4   4     1291.05     1236.67     15.39 o 
   2  -4   4     1011.68     1049.22     24.17 o 
   3  -4   4      673.22      615.00      6.67 o 
   4  -4   4     2554.84     2517.30     73.72 o 
   5  -4   4     1094.76     1009.43     43.71 o 
   6  -4   4     3985.97     3864.11     84.33 o 
   7  -4   4     3251.63     2629.49    250.24 o 
   8  -4   4     2212.87     2316.91     73.03 o 
   9  -4   4     1014.89     1020.52    121.81 o 
  10  -4   4      615.78      629.28    104.42 o 
  11  -4   4      158.38       68.74     33.05 o 
  12  -4   4       33.48        2.57     27.02 o 
 -12  -3   4      100.69       49.60     34.87 o 
 -11  -3   4      132.30       90.91     17.82 o 
 -10  -3   4      177.51      199.11     27.91 o 
  -9  -3   4      485.21      501.06     19.33 o 
  -8  -3   4       85.57       77.28     19.75 o 
  -7  -3   4       35.95       33.73      9.43 o 
  -6  -3   4      310.99      338.54     13.02 o 
  -5  -3   4     1391.05     1381.34     22.74 o 
  -4  -3   4     4562.28     4582.62     47.48 o 
  -3  -3   4     1677.57     1602.96     46.77 o 
  -2  -3   4     1103.69     1055.67     14.17 o 
  -1  -3   4       64.95       99.30     12.08 o 
   0  -3   4      485.53      507.13     10.95 o 
   1  -3   4      420.90      385.53      8.66 o 
   2  -3   4     1001.77      953.79     28.52 o 
   3  -3   4      690.18      710.87     27.50 o 
   4  -3   4      841.08      943.56     35.46 o 
   5  -3   4      406.28      398.55     41.77 o 
   6  -3   4     1511.57     1387.97     56.18 o 
   7  -3   4      587.69      654.86     42.48 o 
   8  -3   4      631.38      650.80     47.64 o 
   9  -3   4      715.28      707.26     54.82 o 
  10  -3   4       13.82        1.97     36.71 o 
  11  -3   4       14.00       -0.04     18.31 o 
  12  -3   4        0.56        0.47     20.24 o 
 -12  -2   4       51.41       32.79     49.18 o 
 -11  -2   4        0.19      -10.04     14.20 o 
 -10  -2   4       16.32       16.67      8.89 o 
  -9  -2   4       16.63       24.60      9.01 o 
  -8  -2   4      183.76      202.66     19.93 o 
  -7  -2   4        0.15        7.50      7.51 o 
  -6  -2   4      108.86      119.17     14.92 o 
  -5  -2   4     2988.39     3196.50     35.13 o 
  -4  -2   4     2134.76     2201.65     25.04 o 
  -3  -2   4     1124.95     1026.91     20.96 o 
  -2  -2   4     1840.65     1865.43     32.49 o 
  -1  -2   4      576.08      515.31      7.84 o 
   0  -2   4     1509.73     1455.21     15.77 o 
   1  -2   4     8273.87     8205.15    133.40 o 
   2  -2   4     7327.06     7001.47    118.16 o 
   3  -2   4      833.54      724.40     27.00 o 
   4  -2   4     2332.62     2310.88     41.72 o 
   5  -2   4      120.15      163.18      7.77 o 
   7  -2   4      101.20       90.52     22.86 o 
   8  -2   4       59.65       40.17     36.68 o 
   9  -2   4       26.01       19.05     23.26 o 
  10  -2   4        1.61      -13.44     24.97 o 
  11  -2   4       99.19       55.51     33.26 o 
  12  -2   4      108.58       27.62     25.45 o 
 -12  -1   4      119.09       76.63     17.65 o 
 -11  -1   4      315.01      345.57     46.10 o 
 -10  -1   4      550.97      589.78     22.87 o 
  -9  -1   4      326.99      344.87     16.75 o 
  -8  -1   4     1254.41     1266.54     54.07 o 
  -7  -1   4     5537.41     5498.87    140.42 o 
  -6  -1   4    10002.26    10292.72    160.72 o 
  -5  -1   4     3422.57     3414.01     43.14 o 
  -4  -1   4        3.78       -0.49      3.39 o 
  -3  -1   4       83.09       88.61      5.89 o 
  -2  -1   4      133.33      141.79      3.38 o 
  -1  -1   4     5374.90     5360.54     69.90 o 
   0  -1   4       75.95       88.35      5.21 o 
   1  -1   4     2247.47     2140.00     32.79 o 
   2  -1   4      604.58      712.36     16.40 o 
   3  -1   4      604.86      636.56     20.23 o 
   4  -1   4     1052.12     1064.24     38.18 o 
   5  -1   4     1507.85     1447.56     28.09 o 
   6  -1   4      552.00      575.10     24.16 o 
   7  -1   4     2277.16     2193.28     75.61 o 
   8  -1   4      451.71      398.24     38.18 o 
   9  -1   4      469.93      544.59     47.03 o 
  10  -1   4      406.71      339.65     45.34 o 
  11  -1   4      175.49      179.73     65.47 o 
  12  -1   4       67.63       42.38     35.65 o 
 -12   0   4      116.42       96.20     18.14 o 
 -11   0   4      138.37      202.19     42.64 o 
 -10   0   4        0.82      -10.09     10.09 o 
  -9   0   4        0.61        7.51      8.97 o 
  -8   0   4       18.98       36.71     14.45 o 
  -7   0   4       70.65       83.92     13.03 o 
  -6   0   4      154.11      159.43      8.16 o 
  -5   0   4     2181.61     2144.98     40.34 o 
  -4   0   4     1772.00     1793.14     27.90 o 
  -3   0   4     2470.66     2430.85     53.89 o 
  -2   0   4       14.17       11.57      3.54 o 
  -1   0   4    13197.10    13080.20    230.86 o 
   0   0   4      845.62     1044.61     24.35 o 
   1   0   4     2148.32     2103.61     37.71 o 
   2   0   4     7865.29     7714.54    139.40 o 
   3   0   4     1918.85     1994.62     28.54 o 
   4   0   4     3549.83     3800.78     59.88 o 
   5   0   4     3256.54     3339.10     53.96 o 
   6   0   4     1131.44     1108.41     26.83 o 
   7   0   4       21.29       21.78     17.27 o 
   8   0   4       50.11       38.19     12.92 o 
   9   0   4       69.95       50.27     22.28 o 
  10   0   4       55.29       28.14     26.33 o 
  11   0   4       22.66        0.67     39.78 o 
  12   0   4       35.02       36.26     33.79 o 
 -12   1   4        4.17       21.18     13.43 o 
 -11   1   4        3.45       24.85     12.01 o 
 -10   1   4        5.71       13.96     11.05 o 
  -9   1   4       42.54       41.15     11.31 o 
  -8   1   4       40.35       35.46     13.44 o 
  -7   1   4      114.76      125.21     17.99 o 
  -6   1   4       58.78       76.15      9.61 o 
  -5   1   4      234.24      295.20     15.31 o 
  -4   1   4     1723.83     1745.15     58.26 o 
  -3   1   4     2814.74     2903.81     42.40 o 
  -2   1   4    56253.52    58604.79   1805.54 o 
  -1   1   4    23309.46    22964.55    506.30 o 
   0   1   4    48166.86    48774.77   1395.75 o 
   1   1   4    55814.25    54586.36   1659.03 o 
   2   1   4     9281.28     9432.50    172.46 o 
   3   1   4     1712.84     1561.23     40.57 o 
   4   1   4        2.63       15.91      8.14 o 
   5   1   4        1.21        0.49      8.13 o 
   6   1   4      113.85      166.11     20.16 o 
   7   1   4       34.27       25.54     11.64 o 
   8   1   4        1.17        2.17     10.85 o 
   9   1   4      119.65       90.68     17.51 o 
  10   1   4       12.17       11.33     18.53 o 
  11   1   4        4.28       -7.28     42.59 o 
 -12   2   4       13.85       49.23     19.07 o 
 -11   2   4       19.51       89.51     57.70 o 
 -10   2   4      213.57      275.07     41.68 o 
  -9   2   4      929.27      931.95     35.02 o 
  -8   2   4     3101.00     3057.57     69.40 o 
  -7   2   4     5393.29     5631.57    138.65 o 
  -6   2   4     3473.21     3353.12     92.40 o 
  -5   2   4     1864.42     1821.97     62.35 o 
  -4   2   4      345.92      331.98     12.34 o 
  -3   2   4      717.17      746.53     24.87 o 
  -2   2   4     3747.93     3577.52     98.48 o 
  -1   2   4    11608.72    11605.73    216.22 o 
   0   2   4     5589.94     5561.94     93.59 o 
   1   2   4     2711.68     2613.55     54.69 o 
   2   2   4       51.56       53.66     20.63 o 
   3   2   4     5934.18     5970.19    111.02 o 
   4   2   4      953.44      871.29     31.50 o 
   5   2   4     2473.30     2537.59     45.09 o 
   6   2   4     2034.72     1994.25     45.37 o 
   7   2   4     1527.77     1555.17     50.20 o 
   8   2   4      695.71      740.16     29.69 o 
   9   2   4      844.79      868.52     35.46 o 
  10   2   4      415.85      455.06     46.94 o 
  11   2   4       22.23       60.38     36.31 o 
 -12   3   4        7.46      -17.96     17.96 o 
 -11   3   4      107.05      103.45     22.12 o 
 -10   3   4       46.29       44.59     17.22 o 
  -9   3   4        0.46        7.79      9.74 o 
  -8   3   4       15.80       21.89     12.02 o 
  -7   3   4      386.93      404.96     30.74 o 
  -6   3   4      526.33      473.81     30.51 o 
  -5   3   4      766.59      764.94     27.10 o 
  -4   3   4     1343.40     1364.41     79.82 o 
  -3   3   4      639.37      589.91     17.97 o 
  -2   3   4     1469.88     1320.82     28.31 o 
  -1   3   4     3668.91     3466.30     61.43 o 
   0   3   4     1050.41     1076.52     85.36 o 
   1   3   4      526.95      492.48     16.90 o 
   2   3   4     3473.44     3452.70     66.10 o 
   3   3   4     2314.22     2535.61     53.40 o 
   4   3   4     2677.01     2578.44     45.16 o 
   5   3   4     1614.45     1596.71     79.68 o 
   6   3   4     1501.36     1495.47     49.84 o 
   7   3   4      509.76      499.07     35.08 o 
   8   3   4      176.96      224.76     40.14 o 
   9   3   4       70.58       73.04     26.62 o 
  10   3   4        1.62        6.44     15.99 o 
  11   3   4       23.55       -6.78     18.16 o 
 -12   4   4       65.21      114.34     25.37 o 
 -11   4   4       24.91       21.70     17.13 o 
 -10   4   4        2.43       -0.34     19.89 o 
  -9   4   4       51.97       26.65     29.71 o 
  -8   4   4       25.73       23.55     20.60 o 
  -7   4   4        3.96       21.85     18.88 o 
  -6   4   4      249.03      242.89     22.09 o 
  -5   4   4      548.32      626.32     27.62 o 
  -4   4   4     3189.94     3059.03    115.73 o 
  -3   4   4     4173.10     3981.24    113.33 o 
  -2   4   4     1657.85     1506.54     73.78 o 
  -1   4   4     3393.74     3056.82     76.41 o 
   0   4   4     3745.60     3275.65    111.29 o 
   1   4   4     5093.08     5005.74    155.31 o 
   2   4   4     5936.42     5900.80    144.45 o 
   3   4   4      877.12      857.45     32.85 o 
   4   4   4      299.66      304.95     34.67 o 
   5   4   4       17.32       11.30     10.96 o 
   6   4   4        1.27        2.74     18.34 o 
   7   4   4       61.79       40.37     22.28 o 
   8   4   4      137.82      144.41     17.95 o 
   9   4   4       30.85       14.28     14.43 o 
  10   4   4       20.26       23.51     16.42 o 
  11   4   4      106.81      185.15     52.86 o 
 -12   5   4       45.19       17.77     21.34 o 
 -11   5   4       93.19       54.35     16.80 o 
 -10   5   4      407.88      411.09     79.03 o 
  -9   5   4      599.03      724.13     53.92 o 
  -8   5   4      821.87      880.59     56.61 o 
  -7   5   4     2143.55     2245.54    129.09 o 
  -6   5   4     1377.76     1439.36     44.70 o 
  -5   5   4      659.61      695.41     35.27 o 
  -4   5   4      909.13      865.42     30.07 o 
  -3   5   4      336.12      386.44     19.95 o 
  -2   5   4       62.82       79.43     13.14 o 
  -1   5   4       30.96       29.78     25.12 o 
   0   5   4        9.37       22.89     13.27 o 
   1   5   4       60.87       45.65     12.60 o 
   2   5   4      832.25      902.19     40.91 o 
   3   5   4       11.74      -12.40     12.40 o 
   4   5   4      567.28      602.63     28.88 o 
   5   5   4     1891.05     1887.21     45.52 o 
   6   5   4     1415.99     1415.95     51.64 o 
   7   5   4     1379.11     1408.40     42.91 o 
   8   5   4     1194.02     1195.17     46.47 o 
   9   5   4      193.23      143.99     31.10 o 
  10   5   4      159.71      147.55     30.78 o 
 -11   6   4       37.10       42.85     23.17 o 
 -10   6   4      141.76      130.75     28.80 o 
  -9   6   4      108.05       85.85     33.19 o 
  -8   6   4       76.88      100.66     31.02 o 
  -7   6   4       78.40       73.19     19.72 o 
  -6   6   4      536.41      555.19     31.99 o 
  -5   6   4      827.44      792.68     77.43 o 
  -4   6   4      125.48      154.85     28.16 o 
  -3   6   4     1302.66     1263.73    152.22 o 
  -2   6   4     3356.31     3124.88    124.85 o 
  -1   6   4     2302.77     2300.98     65.97 o 
   0   6   4     2120.96     2062.32     73.84 o 
   1   6   4     1000.48      963.32     40.31 o 
   2   6   4     1275.40     1335.61     42.34 o 
   3   6   4      546.39      546.78     44.22 o 
   4   6   4      301.95      358.70     34.51 o 
   5   6   4      138.90      110.83     18.12 o 
   6   6   4       28.88        1.82     13.07 o 
   7   6   4      101.48       74.06     18.35 o 
   8   6   4       50.55       66.87     23.66 o 
   9   6   4       22.53       10.44     19.08 o 
  10   6   4       26.32       46.35     28.17 o 
 -11   7   4        4.80       49.67     26.00 o 
 -10   7   4        0.63        7.91     17.21 o 
  -9   7   4       83.87       51.43     34.17 o 
  -8   7   4        2.31      -34.03     47.59 o 
  -7   7   4       34.06       14.48     20.16 o 
  -6   7   4        8.99       12.80     19.97 o 
  -5   7   4       54.96       55.50     22.62 o 
  -4   7   4      395.47      392.67     63.62 o 
  -3   7   4     1192.34     1138.23     51.70 o 
  -2   7   4     3776.76     3372.15    116.22 o 
  -1   7   4     4794.11     4591.06    190.87 o 
   0   7   4     3481.07     3302.53    126.57 o 
   1   7   4     1745.72     1661.96     53.61 o 
   2   7   4      249.72      276.46     40.69 o 
   3   7   4       88.42      123.46     16.79 o 
   4   7   4       35.20       32.24     18.20 o 
   5   7   4        9.28        7.31     12.73 o 
   6   7   4        0.18       38.84     15.74 o 
   7   7   4       20.36      -14.95     20.49 o 
   8   7   4        0.30       31.11     19.64 o 
   9   7   4        0.01       -5.82     16.53 o 
 -11   8   4      106.90       78.61     46.51 o 
 -10   8   4      252.70      228.38     53.64 o 
  -9   8   4      795.44      636.50     71.83 o 
  -8   8   4      708.36      761.66     72.22 o 
  -7   8   4      288.75      302.32     39.78 o 
  -6   8   4      204.84      147.94     32.24 o 
  -5   8   4      420.16      497.00     75.21 o 
  -4   8   4        1.68        2.33     15.67 o 
  -3   8   4      464.70      490.47     33.84 o 
  -2   8   4        3.80       20.25     20.20 o 
  -1   8   4       14.60       21.87     36.23 o 
   0   8   4      135.57      145.73     23.02 o 
   1   8   4      157.58      198.53     24.42 o 
   2   8   4        7.17       12.59     19.70 o 
   3   8   4      184.42      182.96     19.80 o 
   4   8   4      143.68      132.93     19.26 o 
   5   8   4      463.62      436.61     39.08 o 
   6   8   4      721.73      689.50     45.55 o 
   7   8   4      579.56      591.30     40.51 o 
   8   8   4      292.19      199.47     41.75 o 
 -10   9   4       17.69       16.19     39.09 o 
  -9   9   4       11.56      -31.06     61.83 o 
  -8   9   4       10.39      -24.88     57.82 o 
  -7   9   4        6.89       50.68     44.89 o 
  -6   9   4        0.45       -5.99     19.72 o 
  -5   9   4       36.52       31.60     21.92 o 
  -4   9   4       22.49      -12.07     33.07 o 
  -3   9   4      213.59      236.56     29.95 o 
  -2   9   4      532.72      594.72     91.49 o 
  -1   9   4      894.17      798.53     43.71 o 
   0   9   4      741.08      728.37     40.60 o 
   1   9   4      497.56      503.46     71.51 o 
   2   9   4      187.27      114.56     37.67 o 
   3   9   4      261.02      191.09     28.81 o 
   4   9   4      243.70      188.51     26.38 o 
   5   9   4      122.68      124.77     22.28 o 
   6   9   4      108.21      107.74     25.53 o 
   7   9   4       27.47       72.70     68.89 o 
   8   9   4       29.50       22.46     23.09 o 
  -9  10   4        1.94        4.62     36.08 o 
  -8  10   4        0.80      -43.28     43.28 o 
  -7  10   4        0.84      -25.32     66.59 o 
  -6  10   4       24.54       35.51     36.66 o 
  -5  10   4      210.68      244.77     42.61 o 
  -4  10   4      957.09      821.28     62.48 o 
  -3  10   4     1012.04     1013.68     66.44 o 
  -2  10   4      738.64      842.97     89.67 o 
  -1  10   4      996.07     1143.03     84.29 o 
   0  10   4     1072.09     1077.33     55.09 o 
   1  10   4      389.15      363.45     42.31 o 
   2  10   4      378.29      418.55     39.48 o 
   3  10   4       91.41      120.24     21.93 o 
   4  10   4       21.05      -16.56     22.66 o 
   5  10   4        4.40       -8.22     21.68 o 
   6  10   4        4.37      -22.03     22.41 o 
   7  10   4        6.55       26.24     23.79 o 
  -8  11   4      328.51      415.89    115.45 o 
  -7  11   4      183.83      144.84     52.19 o 
  -6  11   4       78.91       47.92     36.76 o 
  -5  11   4      118.09      101.03     38.86 o 
  -4  11   4      166.09      154.45     39.95 o 
  -3  11   4       47.08       49.51     27.10 o 
  -2  11   4       41.01      -12.59     26.00 o 
  -1  11   4      118.01      163.55     31.84 o 
   0  11   4      596.32      654.05    166.02 o 
   1  11   4      132.15       81.46     51.42 o 
   2  11   4        6.48       21.71     24.62 o 
   3  11   4      142.49       90.74     23.39 o 
   4  11   4      211.49      231.84     51.42 o 
   5  11   4      334.80      353.56     50.80 o 
   6  11   4      257.37      259.82     81.27 o 
  -7  12   4        4.82        9.01     47.81 o 
  -6  12   4        2.37      -20.08     36.92 o 
  -5  12   4       30.02       24.42     46.15 o 
  -4  12   4       89.46      134.82     36.79 o 
  -3  12   4      182.23      189.80     46.13 o 
  -2  12   4      375.62      470.06     72.18 o 
  -1  12   4      135.30      170.17     35.03 o 
   0  12   4      193.28      203.56     51.74 o 
   1  12   4      133.42      135.10     30.10 o 
   2  12   4       99.33       64.15     23.87 o 
   3  12   4       68.76       94.46     60.17 o 
   4  12   4       57.46      121.81     29.18 o 
  -5  13   4       77.02       97.00     47.14 o 
  -4  13   4      104.98       84.25     37.83 o 
  -3  13   4      124.63      132.75     46.73 o 
  -2  13   4      111.54       89.90     42.19 o 
  -1  13   4      249.82      228.57     63.36 o 
   0  13   4      344.02      301.70     40.33 o 
   1  13   4      181.68      188.47     36.92 o 
   2  13   4       96.31       59.84     29.93 o 
   3  13   4       46.83       15.48     38.21 o 
  -3 -15   5      160.31      257.64     41.00 o 
  -2 -15   5      345.62      266.41     35.07 o 
  -1 -15   5      134.25      115.77     27.93 o 
   0 -15   5       43.14       79.37     23.40 o 
   1 -15   5        0.06       22.90     19.83 o 
   2 -15   5       31.35       34.63     24.77 o 
   3 -15   5      139.05      104.06     46.84 o 
   4 -15   5      259.00      229.91     45.45 o 
   5 -15   5      239.17      198.10     41.46 o 
  -5 -14   5        1.25       17.57     21.16 o 
  -4 -14   5        4.40       38.05     26.96 o 
  -3 -14   5       25.22      -11.06     18.60 o 
  -2 -14   5      231.86      274.73     70.15 o 
  -1 -14   5       75.95       57.08     26.78 o 
   0 -14   5       35.12       31.04     19.12 o 
   1 -14   5       16.88       17.16     23.66 o 
   2 -14   5        9.71       21.78     30.32 o 
   3 -14   5        6.49       32.44     21.57 o 
   4 -14   5       22.52       -3.41     17.77 o 
   5 -14   5       41.03       19.46     39.78 o 
   6 -14   5       33.42       40.55     47.83 o 
  -6 -13   5       25.54       28.16     26.86 o 
  -5 -13   5       92.69      114.96     23.81 o 
  -4 -13   5      166.68      208.10     30.94 o 
  -3 -13   5      374.44      369.03     40.25 o 
  -2 -13   5      168.80      173.18     21.55 o 
  -1 -13   5       43.39       47.35     17.06 o 
   0 -13   5        4.04        7.15     15.76 o 
   1 -13   5       24.78        1.69     17.34 o 
   2 -13   5       18.79       13.04     15.49 o 
   3 -13   5       95.46      104.00     22.94 o 
   4 -13   5      301.43      334.35     29.80 o 
   5 -13   5      335.51      388.12     41.53 o 
   6 -13   5      111.84       97.67     39.75 o 
   7 -13   5       34.09      143.01     58.74 o 
   8 -13   5        7.73       89.68     57.72 o 
  -7 -12   5       26.55       29.20     21.03 o 
  -6 -12   5       16.39       17.86     13.87 o 
  -5 -12   5       67.33       48.78     15.36 o 
  -4 -12   5      208.96      321.84     58.88 o 
  -3 -12   5      242.50      352.94     40.21 o 
  -2 -12   5      127.02      145.03     23.70 o 
  -1 -12   5        3.08      -13.93     13.93 o 
   0 -12   5        5.31       27.17     18.41 o 
   1 -12   5        5.56        3.48     12.48 o 
   2 -12   5       14.77       16.73     13.49 o 
   3 -12   5      135.56      180.62     35.19 o 
   4 -12   5      665.63      752.67     53.56 o 
   5 -12   5      542.82      604.39     42.33 o 
   6 -12   5      216.92      199.26     78.22 o 
   7 -12   5      195.07      139.21     87.82 o 
   8 -12   5       16.70       62.59     49.21 o 
   9 -12   5        0.85      -20.00     42.42 o 
  -8 -11   5       99.51       70.45     49.42 o 
  -7 -11   5       14.68       11.02     12.87 o 
  -6 -11   5       19.83       10.73     15.64 o 
  -5 -11   5       58.82       36.27     15.28 o 
  -4 -11   5      407.64      417.20     28.59 o 
  -3 -11   5      611.03      642.75     29.57 o 
  -2 -11   5        4.54       23.64     12.99 o 
  -1 -11   5        1.09        4.46     11.19 o 
   0 -11   5       78.58      108.84     43.77 o 
   1 -11   5        4.89        4.30     11.18 o 
   2 -11   5       49.25       54.00     14.08 o 
   3 -11   5       22.05       39.01     20.03 o 
   4 -11   5       28.69       36.84     13.91 o 
   5 -11   5      130.98      118.13     15.75 o 
   6 -11   5       26.11       32.84     16.37 o 
   7 -11   5        8.02        4.74     32.86 o 
   8 -11   5       21.03      -37.63     37.63 o 
   9 -11   5       27.42      103.01     67.17 o 
  -9 -10   5        6.83       -1.21     37.77 o 
  -8 -10   5       34.39      -29.01     41.42 o 
  -7 -10   5        3.04       14.91     15.76 o 
  -6 -10   5        0.85       -3.38     10.64 o 
  -5 -10   5       77.16       62.38     14.06 o 
  -4 -10   5     1072.37     1133.30     44.60 o 
  -3 -10   5      697.14      684.76     23.69 o 
  -2 -10   5     1860.56     1880.71     45.80 o 
  -1 -10   5     1539.32     1528.57     37.10 o 
   0 -10   5      376.17      404.97     31.04 o 
   1 -10   5      186.54      177.46     15.44 o 
   2 -10   5      713.29      714.87     29.19 o 
   3 -10   5     1014.27      943.60     39.48 o 
   4 -10   5     1011.95     1076.89     33.00 o 
   5 -10   5       54.25       55.69     11.77 o 
   6 -10   5      165.04      142.99     23.77 o 
   7 -10   5       23.67       17.54     19.49 o 
   8 -10   5       53.08       48.82     28.99 o 
   9 -10   5       39.79      127.96     44.71 o 
  10 -10   5       12.50       65.97     46.29 o 
 -10  -9   5       87.58       48.33     47.39 o 
  -9  -9   5      170.68      142.12     54.77 o 
  -8  -9   5       22.61        6.35     12.88 o 
  -7  -9   5        5.04        9.37     14.33 o 
  -6  -9   5       81.16       75.61     12.41 o 
  -5  -9   5      227.42      286.31     32.14 o 
  -4  -9   5     5142.63     5119.56     96.15 o 
  -3  -9   5     4543.75     4386.99     83.78 o 
  -2  -9   5     2356.32     2335.17     57.26 o 
  -1  -9   5      820.00      824.55     28.12 o 
   0  -9   5       12.75       21.98     10.71 o 
   1  -9   5       68.78      102.64     27.86 o 
   2  -9   5      511.37      515.16     38.15 o 
   3  -9   5     2444.06     2485.45    137.98 o 
   4  -9   5     2006.17     2104.49     47.08 o 
   5  -9   5      382.61      404.34     70.95 o 
   6  -9   5       87.86       69.21      7.25 o 
   7  -9   5        9.85       12.27     14.06 o 
   8  -9   5        4.28       33.68     24.30 o 
   9  -9   5        4.37       32.76     27.18 o 
  10  -9   5        9.13        2.98     25.05 o 
 -10  -8   5       47.60       51.51     43.63 o 
  -9  -8   5      108.04      124.20     76.59 o 
  -8  -8   5       30.42       20.90     18.32 o 
  -7  -8   5       25.51        8.81      8.07 o 
  -6  -8   5       33.50       30.26     11.02 o 
  -5  -8   5       21.00       20.73      8.23 o 
  -4  -8   5      709.64      721.66     25.52 o 
  -3  -8   5      643.52      704.00     27.59 o 
  -2  -8   5      589.16      629.08     18.07 o 
  -1  -8   5       25.52       21.67     11.39 o 
   0  -8   5        7.61        5.56      7.74 o 
   1  -8   5        0.05       18.81      8.16 o 
   2  -8   5        0.17       14.10     12.26 o 
   3  -8   5      131.96      171.14     16.86 o 
   4  -8   5       51.73       44.61      7.84 o 
   5  -8   5      117.61      151.23     12.21 o 
   6  -8   5       10.52        7.39     12.25 o 
   7  -8   5       80.03       77.49     23.18 o 
   8  -8   5        8.48       15.30     31.78 o 
   9  -8   5       19.75       20.83     32.70 o 
  10  -8   5       19.70       34.15     27.70 o 
  11  -8   5        2.00      -11.26     93.39 o 
 -11  -7   5        6.11        4.20     36.06 o 
 -10  -7   5       34.17       63.88     33.18 o 
  -9  -7   5       14.17       10.21     12.33 o 
  -8  -7   5      157.79      172.13     23.11 o 
  -7  -7   5      165.72       74.81     40.86 o 
  -6  -7   5      157.37      184.09     22.99 o 
  -5  -7   5     2658.79     2642.11     43.15 o 
  -4  -7   5     2401.54     2346.45     36.37 o 
  -3  -7   5      710.42      737.74     22.91 o 
  -2  -7   5      147.27      167.80     16.16 o 
  -1  -7   5        5.49        2.34      5.58 o 
   0  -7   5     1617.23     1787.29     34.57 o 
   1  -7   5      229.12      267.20     12.89 o 
   2  -7   5        4.85        8.57     12.11 o 
   3  -7   5      547.90      513.71     35.65 o 
   4  -7   5     1591.62     1648.25     52.28 o 
   5  -7   5     1425.96     1364.18     21.85 o 
   6  -7   5       85.16      109.71     46.82 o 
   7  -7   5       28.90       32.09     23.79 o 
   8  -7   5        0.23      -20.83     20.83 o 
   9  -7   5       86.38      100.41     28.43 o 
  10  -7   5       19.05       27.89     48.31 o 
  11  -7   5       53.85       80.23     39.07 o 
 -11  -6   5      120.62      109.73     44.82 o 
 -10  -6   5       98.44      113.93     36.19 o 
  -9  -6   5      158.15       93.42     15.57 o 
  -8  -6   5       19.98       19.29      7.90 o 
  -7  -6   5      193.08      203.11     28.30 o 
  -6  -6   5      151.10      167.43     14.75 o 
  -5  -6   5     1933.34     1878.66     35.94 o 
  -4  -6   5     5070.74     5027.17     64.09 o 
  -3  -6   5     2452.31     2379.98     30.75 o 
  -2  -6   5     2139.64     2071.53     29.08 o 
  -1  -6   5     4640.06     4721.26     60.54 o 
   0  -6   5      925.88      872.77     14.64 o 
   1  -6   5     2922.93     2998.90     60.47 o 
   2  -6   5     5904.56     6243.67    116.84 o 
   3  -6   5     3358.44     3319.13     50.76 o 
   4  -6   5     3282.53     3060.16     45.42 o 
   5  -6   5     2727.10     2731.90    224.72 o 
   6  -6   5     1734.18     1667.60     65.79 o 
   7  -6   5      698.89      736.22     40.16 o 
   8  -6   5       89.81       71.38     22.74 o 
   9  -6   5       34.64       29.53     28.68 o 
  10  -6   5       40.58       50.04     31.88 o 
  11  -6   5       95.32       39.64     27.88 o 
 -11  -5   5       42.20       16.39     31.31 o 
 -10  -5   5       83.91       19.77     29.96 o 
  -9  -5   5      255.93      316.41     54.00 o 
  -8  -5   5        1.65        3.60      6.65 o 
  -7  -5   5       65.59       48.82     11.67 o 
  -6  -5   5       90.34      127.91     12.04 o 
  -5  -5   5      145.05      130.51      6.24 o 
  -4  -5   5     1255.65     1334.52     25.35 o 
  -3  -5   5      709.57      689.87     18.18 o 
  -2  -5   5      522.01      591.99     10.13 o 
  -1  -5   5      434.62      415.05     16.25 o 
   0  -5   5     7159.00     7906.63    133.97 o 
   1  -5   5      100.45      157.59     13.10 o 
   2  -5   5       64.94      103.98     11.70 o 
   3  -5   5      182.53      154.58     40.42 o 
   4  -5   5       41.53      113.23     43.61 o 
   5  -5   5       48.58       59.92     14.89 o 
   6  -5   5      593.24      659.18     61.03 o 
   7  -5   5      120.91      117.53     28.25 o 
   8  -5   5      218.03      173.56     25.17 o 
   9  -5   5        3.28        2.28     20.85 o 
  10  -5   5       18.91       -0.43     34.12 o 
  11  -5   5        0.38       -1.25     20.67 o 
 -12  -4   5       66.66       27.53     33.65 o 
 -11  -4   5       14.76       46.51     53.06 o 
 -10  -4   5      145.64      157.20     47.37 o 
  -9  -4   5      101.24      103.14     12.91 o 
  -8  -4   5       23.85       21.05     10.60 o 
  -7  -4   5      117.35      124.96      8.25 o 
  -6  -4   5      236.70      253.20     10.44 o 
  -5  -4   5      331.10      312.98     18.58 o 
  -4  -4   5      921.62      908.49     13.03 o 
  -3  -4   5      492.04      485.14     13.23 o 
  -2  -4   5        4.61       -4.08      4.08 o 
  -1  -4   5       91.37      112.69      6.24 o 
   0  -4   5      199.27      190.25      8.65 o 
   1  -4   5      600.85      630.86     10.83 o 
   2  -4   5      831.37      742.21     26.55 o 
   3  -4   5     3074.23     2864.91     77.44 o 
   4  -4   5     2962.78     2810.65     83.11 o 
   5  -4   5     1417.24     1369.28     54.73 o 
   6  -4   5      633.62      686.77     43.64 o 
   7  -4   5       40.05       24.41     23.05 o 
   8  -4   5       41.98       30.21     24.16 o 
   9  -4   5        8.05       41.77     46.68 o 
  10  -4   5       20.50      -15.11     21.28 o 
  11  -4   5       88.48       48.91     31.78 o 
  12  -4   5       71.92       19.13     32.83 o 
 -12  -3   5      158.51       75.46     59.74 o 
 -11  -3   5       69.86       57.82     32.21 o 
 -10  -3   5       80.71       72.40     11.26 o 
  -9  -3   5       18.82        9.06      8.31 o 
  -8  -3   5      183.10      159.93      9.19 o 
  -7  -3   5      172.30      169.78      7.61 o 
  -6  -3   5     1088.47     1108.69     15.90 o 
  -5  -3   5     2936.26     2823.77     31.45 o 
  -4  -3   5     7392.73     7666.73    157.21 o 
  -3  -3   5     9126.14     8935.73    165.89 o 
  -2  -3   5      643.14      565.47     14.27 o 
  -1  -3   5     1744.87     1703.04     23.70 o 
   0  -3   5     1143.70     1124.81     61.16 o 
   1  -3   5     3342.72     3282.73     71.72 o 
   2  -3   5     2429.16     2376.10     28.08 o 
   3  -3   5     3165.98     2924.01     75.69 o 
   4  -3   5      977.07      879.41     35.21 o 
   5  -3   5     3572.11     3447.38    107.46 o 
   6  -3   5      777.56      681.27     41.85 o 
   7  -3   5       39.63       95.52     40.50 o 
   8  -3   5        0.15        7.90     21.33 o 
   9  -3   5       31.58       34.11     44.04 o 
  10  -3   5      172.49      218.18     42.50 o 
  11  -3   5       58.60       10.31     21.98 o 
  12  -3   5       12.82       16.12     31.06 o 
 -12  -2   5       32.50       22.42     29.49 o 
 -11  -2   5       29.60       11.90     14.50 o 
 -10  -2   5        1.01       -9.25     11.05 o 
  -9  -2   5       46.81       49.97     10.38 o 
  -8  -2   5       77.63       72.82      8.62 o 
  -7  -2   5      225.39      262.10      7.99 o 
  -6  -2   5      899.45      954.92     17.48 o 
  -5  -2   5     1289.71     1309.05     14.91 o 
  -4  -2   5        5.72        4.13      3.45 o 
  -3  -2   5      225.82      263.78     16.72 o 
  -2  -2   5      197.94      186.11     14.76 o 
  -1  -2   5     1949.83     2181.82     23.19 o 
   0  -2   5      871.77     1032.58     45.74 o 
   1  -2   5       11.59       25.35      8.48 o 
   2  -2   5      318.94      312.94     15.91 o 
   3  -2   5     3284.33     3418.36     86.06 o 
   4  -2   5     1202.51     1132.18     18.96 o 
   5  -2   5      295.75      307.85     36.92 o 
   6  -2   5       29.93       51.24      9.03 o 
   7  -2   5      133.39      147.17     27.17 o 
   8  -2   5      145.60      127.46     29.16 o 
   9  -2   5        0.77       17.40     39.54 o 
  10  -2   5        0.76       36.43     28.95 o 
  11  -2   5        9.98       -9.47     29.43 o 
  12  -2   5       30.68      -15.25     34.34 o 
 -12  -1   5       42.36       44.78     30.96 o 
 -11  -1   5        7.54       17.46     16.05 o 
 -10  -1   5        8.35       26.33     14.97 o 
  -9  -1   5      273.82      307.29     16.56 o 
  -8  -1   5      899.98      906.76     21.77 o 
  -7  -1   5      610.82      676.30     39.28 o 
  -6  -1   5     1843.74     1893.57     33.67 o 
  -5  -1   5      726.07      729.84     15.71 o 
  -4  -1   5     3500.66     3503.55     49.71 o 
  -3  -1   5     1163.03     1142.54     20.97 o 
  -2  -1   5      744.20      809.86     16.49 o 
  -1  -1   5      247.00      221.85     23.03 o 
   0  -1   5     3036.39     3172.36     48.67 o 
   1  -1   5      384.25      397.94     26.53 o 
   2  -1   5      655.79      584.36     22.65 o 
   3  -1   5     1376.30     1335.58     70.19 o 
   4  -1   5     1196.02     1250.18     21.89 o 
   5  -1   5      582.18      615.76     18.02 o 
   6  -1   5       47.24       72.24     11.27 o 
   7  -1   5       15.02        1.68     10.39 o 
   8  -1   5      492.46      494.50     26.86 o 
   9  -1   5       60.59       65.94     29.08 o 
  10  -1   5       99.73      148.48     37.68 o 
  11  -1   5      101.62       51.09     34.67 o 
  12  -1   5       31.71       15.48     33.24 o 
 -12   0   5       82.61       59.94     16.89 o 
 -11   0   5      189.95      194.44     25.85 o 
 -10   0   5       78.56      101.59     15.88 o 
  -9   0   5      251.86      311.91     47.64 o 
  -8   0   5       48.60       42.04     20.58 o 
  -7   0   5      195.90      207.81     15.30 o 
  -6   0   5     1937.14     1929.42     68.35 o 
  -5   0   5     6466.35     6580.79    114.78 o 
  -4   0   5     3799.54     3926.45     58.34 o 
  -3   0   5      950.69      851.98     23.61 o 
  -2   0   5     2920.92     2985.50     43.17 o 
  -1   0   5       78.21      102.17     10.16 o 
   0   0   5      155.76      222.10     15.87 o 
   1   0   5     1183.84     1166.95     26.11 o 
   2   0   5       79.21       75.10      9.16 o 
   3   0   5     3737.42     3832.11     76.53 o 
   4   0   5     6866.80     6986.72    105.10 o 
   5   0   5     2917.86     2890.53     53.07 o 
   6   0   5     1196.71     1273.64     36.56 o 
   7   0   5      406.33      388.97     17.44 o 
   8   0   5      218.78      244.94     15.61 o 
   9   0   5      100.96      116.06     16.29 o 
  10   0   5      144.99      119.44     20.58 o 
  11   0   5      118.78      178.06     42.84 o 
 -12   1   5       50.41       50.93     30.94 o 
 -11   1   5      179.83      168.25     33.60 o 
 -10   1   5       88.17      100.99     16.57 o 
  -9   1   5       93.62       79.53     13.90 o 
  -8   1   5       32.42       29.19      9.34 o 
  -7   1   5       24.80       16.44     10.05 o 
  -6   1   5       35.55       27.86     14.18 o 
  -5   1   5      253.24      275.82     14.78 o 
  -4   1   5      352.60      321.05     12.15 o 
  -3   1   5     3040.97     3021.58     99.15 o 
  -2   1   5    22367.99    22459.81    489.66 o 
  -1   1   5     3171.17     3297.62     68.86 o 
   0   1   5       35.90       25.66      7.01 o 
   1   1   5    21871.08    20864.66    464.68 o 
   2   1   5     3329.45     3359.43     66.36 o 
   3   1   5      314.99      244.95     34.55 o 
   4   1   5      185.68      226.48     28.40 o 
   5   1   5       12.23       19.61      9.53 o 
   6   1   5      498.45      514.24     21.75 o 
   7   1   5        6.27       -1.13     14.56 o 
   8   1   5        0.70        0.20     18.94 o 
   9   1   5        0.97       -1.21     11.00 o 
  10   1   5       19.69       -0.50     32.05 o 
  11   1   5        0.68       76.57     52.01 o 
 -12   2   5       73.03       27.89     21.67 o 
 -11   2   5      126.70      185.19     44.21 o 
 -10   2   5        2.30       12.19     28.09 o 
  -9   2   5       13.70       15.89     12.38 o 
  -8   2   5       48.50       33.18     18.76 o 
  -7   2   5       59.17       72.67     19.87 o 
  -6   2   5      206.28      264.68     32.86 o 
  -5   2   5     1254.89     1195.25     37.75 o 
  -4   2   5        3.49       25.96     25.78 o 
  -3   2   5     6921.09     7183.14    133.26 o 
  -2   2   5        2.07        0.44      7.34 o 
  -1   2   5      385.13      373.92     42.89 o 
   0   2   5       47.67       38.26      9.87 o 
   1   2   5     2018.98     2019.60     44.41 o 
   2   2   5     1838.14     1799.99     58.50 o 
   3   2   5      806.39      749.72     28.29 o 
   4   2   5     1089.41     1017.41     28.80 o 
   5   2   5      926.37      935.20     26.54 o 
   6   2   5       65.38       86.28     14.32 o 
   7   2   5      203.60      264.89     35.77 o 
   8   2   5        1.94       23.31     14.61 o 
   9   2   5      100.11       89.28     18.43 o 
  10   2   5      161.46      132.58     19.99 o 
  11   2   5       44.13       33.23     39.33 o 
 -12   3   5       24.37       91.52     57.42 o 
 -11   3   5       73.02       46.23     15.84 o 
 -10   3   5      126.44      100.91     14.89 o 
  -9   3   5        0.18        9.05     11.19 o 
  -8   3   5      598.16      701.62     28.55 o 
  -7   3   5     1417.43     1485.68     82.38 o 
  -6   3   5     2128.09     2146.56     55.99 o 
  -5   3   5     2519.90     2466.25     51.41 o 
  -4   3   5       18.21       13.68     11.91 o 
  -3   3   5      659.38      606.54     23.38 o 
  -2   3   5      150.18      170.58     16.52 o 
  -1   3   5      787.38      765.83     34.12 o 
   0   3   5      200.48      203.54     13.73 o 
   1   3   5     1134.85     1156.47     42.01 o 
   2   3   5    11505.77    11364.80    241.37 o 
   3   3   5     8989.11     8993.98    360.08 o 
   4   3   5     2747.63     2592.39     51.79 o 
   5   3   5      703.04      747.07     26.29 o 
   6   3   5     1614.93     1591.11     39.27 o 
   7   3   5      672.28      686.40     42.03 o 
   8   3   5       72.70       80.59     17.39 o 
   9   3   5       51.66       56.14     18.00 o 
  10   3   5       62.42       53.06     21.72 o 
  11   3   5       59.51       63.99     23.61 o 
 -12   4   5        8.48       73.40     37.74 o 
 -11   4   5        0.63        5.96     13.64 o 
 -10   4   5       16.18       18.63     13.69 o 
  -9   4   5       60.34       53.53     25.74 o 
  -8   4   5      244.96      253.45     31.72 o 
  -7   4   5       23.78        4.58     17.45 o 
  -6   4   5      251.65      227.73     21.97 o 
  -5   4   5      772.20      788.15     32.28 o 
  -4   4   5      317.70      266.21     16.98 o 
  -3   4   5       56.48       43.63     18.09 o 
  -2   4   5      818.49      840.67     26.03 o 
  -1   4   5      164.04      172.52     39.84 o 
   0   4   5     2048.76     2025.57     46.07 o 
   1   4   5      164.75      199.97     16.31 o 
   2   4   5      139.69      161.54     25.31 o 
   3   4   5       25.69       22.78     12.54 o 
   4   4   5       89.80      115.60     14.91 o 
   5   4   5      139.10      130.10     19.39 o 
   6   4   5        0.29       16.63     13.96 o 
   7   4   5        0.66       11.03     14.12 o 
   8   4   5       12.71        3.72     14.30 o 
   9   4   5        2.97      -15.02     17.30 o 
  10   4   5       19.42       41.91     22.76 o 
 -12   5   5        1.53       48.82     52.08 o 
 -11   5   5        1.58       22.42     19.59 o 
 -10   5   5        1.07       -0.64     20.87 o 
  -9   5   5       14.27        1.82     22.15 o 
  -8   5   5       65.86       16.91     22.20 o 
  -7   5   5      138.97      237.08     40.40 o 
  -6   5   5       85.31       60.33     20.14 o 
  -5   5   5      510.80      536.63     26.60 o 
  -4   5   5      569.55      622.36     27.80 o 
  -3   5   5      224.68      265.29     22.43 o 
  -2   5   5      165.87      218.30     38.59 o 
  -1   5   5       33.31       49.20     15.64 o 
   0   5   5       62.56       55.43     13.71 o 
   1   5   5     1219.74     1275.94     54.52 o 
   2   5   5     1867.04     2021.53     68.44 o 
   3   5   5      606.66      530.80     27.19 o 
   4   5   5      319.12      334.95     33.17 o 
   5   5   5       21.45       35.19     15.08 o 
   6   5   5       25.91        7.67     24.31 o 
   7   5   5       39.93       51.76     16.10 o 
   8   5   5      157.33      119.31     22.21 o 
   9   5   5       94.74       36.13     18.09 o 
  10   5   5       91.27       58.82     21.50 o 
 -11   6   5       72.66       32.08     26.37 o 
 -10   6   5       24.00        6.30     19.13 o 
  -9   6   5        0.13      -20.10     44.35 o 
  -8   6   5        3.04      -13.01     24.34 o 
  -7   6   5      172.54      174.60     28.54 o 
  -6   6   5      602.37      663.86    107.67 o 
  -5   6   5      967.08     1001.69     40.40 o 
  -4   6   5     1245.54     1183.32     42.64 o 
  -3   6   5     1051.12     1008.24     95.99 o 
  -2   6   5      979.98      943.60     42.79 o 
  -1   6   5        9.61       10.70     13.47 o 
   0   6   5      614.26      621.47     30.01 o 
   1   6   5      862.26      877.66     35.43 o 
   2   6   5      914.12      973.17     45.35 o 
   3   6   5      325.23      327.58     76.97 o 
   4   6   5      850.44      811.58     33.90 o 
   5   6   5       88.44       75.45     20.84 o 
   6   6   5       11.43      -18.75     18.75 o 
   7   6   5       29.20       39.12     16.80 o 
   8   6   5        1.72       21.80     16.53 o 
   9   6   5       32.66      -14.32     29.17 o 
 -11   7   5       20.52      -38.20     38.20 o 
 -10   7   5       73.19       78.21     38.71 o 
  -9   7   5       40.78       29.86     31.33 o 
  -8   7   5        5.30       -0.55     23.76 o 
  -7   7   5       49.64       32.01     19.40 o 
  -6   7   5      265.29      228.67     28.39 o 
  -5   7   5      348.53      426.53     31.29 o 
  -4   7   5      256.70      255.73     41.81 o 
  -3   7   5      180.49      196.56     34.07 o 
  -2   7   5        1.21       10.58     15.69 o 
  -1   7   5      197.05      249.24     29.40 o 
   0   7   5       63.27       63.34     22.51 o 
   1   7   5       93.75      109.55     23.07 o 
   2   7   5      451.28      526.43     77.91 o 
   3   7   5      355.71      348.17     34.80 o 
   4   7   5       63.45       77.27     21.12 o 
   5   7   5        2.96       10.98     16.96 o 
   6   7   5        8.62       -9.18     18.85 o 
   7   7   5        0.76        7.87     17.57 o 
   8   7   5       17.50       16.49     17.61 o 
   9   7   5        0.48        9.10     18.12 o 
 -10   8   5        7.09       30.47     60.69 o 
  -9   8   5        8.80      -10.88     52.85 o 
  -8   8   5       27.27       22.11     23.11 o 
  -7   8   5      177.36      144.95     28.39 o 
  -6   8   5      207.31      205.14     34.37 o 
  -5   8   5      554.02      536.65     72.71 o 
  -4   8   5      295.41      283.64     35.82 o 
  -3   8   5      207.96      207.84     42.53 o 
  -2   8   5      241.41      188.37     70.94 o 
  -1   8   5      158.33      168.70     30.69 o 
   0   8   5        5.33        7.93     19.97 o 
   1   8   5       15.12        4.36     20.47 o 
   2   8   5       60.05       63.97     35.80 o 
   3   8   5      253.69      295.37     23.51 o 
   4   8   5      206.29      132.95     26.96 o 
   5   8   5        0.65       23.69     23.27 o 
   6   8   5       38.38       32.74     18.40 o 
   7   8   5        0.23       14.77     20.49 o 
   8   8   5       43.05       38.46     33.85 o 
 -10   9   5        4.90       14.29     38.85 o 
  -9   9   5        4.14      -21.83     37.70 o 
  -8   9   5       12.22       -2.89     22.16 o 
  -7   9   5      192.43      237.49     41.92 o 
  -6   9   5      331.35      352.69     42.84 o 
  -5   9   5      383.80      418.83     48.68 o 
  -4   9   5      741.04      777.69     47.09 o 
  -3   9   5      710.34      700.52     44.30 o 
  -2   9   5       95.16      102.47     25.03 o 
  -1   9   5        0.38       -8.34     23.92 o 
   0   9   5      255.57      344.87     96.53 o 
   1   9   5     1121.25     1043.70     59.35 o 
   2   9   5      886.66      845.54     65.03 o 
   3   9   5      288.49      353.67     29.86 o 
   4   9   5      180.28      166.28     26.24 o 
   5   9   5       97.45       79.79     24.64 o 
   6   9   5       33.92       22.08     19.05 o 
   7   9   5        6.41       -3.71     20.79 o 
  -9  10   5       11.99       44.43     73.46 o 
  -8  10   5        6.97      -16.00     26.37 o 
  -7  10   5       55.51       26.88     49.14 o 
  -6  10   5       21.45       61.70     33.60 o 
  -5  10   5        9.39       16.55     23.77 o 
  -4  10   5      114.65      136.08     52.72 o 
  -3  10   5        7.37       15.07     22.72 o 
  -2  10   5        2.04       -3.89     19.86 o 
  -1  10   5       88.49       97.62     48.09 o 
   0  10   5       22.77       52.41     24.70 o 
   1  10   5       39.62       44.95     24.37 o 
   2  10   5        1.81        7.79     16.70 o 
   3  10   5        3.93        1.06     15.35 o 
   4  10   5        8.58       -3.71     16.82 o 
   5  10   5       29.61       -0.38     19.60 o 
   6  10   5       45.16       82.43     33.45 o 
  -8  11   5       42.60       90.20     37.37 o 
  -7  11   5       43.83       73.44     40.38 o 
  -6  11   5       22.71       -2.59     49.20 o 
  -5  11   5       37.28       90.98     37.93 o 
  -4  11   5        0.49      -15.51     25.00 o 
  -3  11   5       33.69       46.30     37.86 o 
  -2  11   5        0.17      -19.23     39.83 o 
  -1  11   5        5.59       46.96     35.91 o 
   0  11   5      176.84      258.90     37.70 o 
   1  11   5      157.54      149.78     39.94 o 
   2  11   5       98.74       89.70     24.28 o 
   3  11   5       39.78       58.06     25.24 o 
   4  11   5       32.58      -12.74     22.62 o 
   5  11   5        7.55       45.44     32.58 o 
  -7  12   5       68.34       62.82     37.50 o 
  -6  12   5      144.15      232.22     77.17 o 
  -5  12   5      207.16      287.52     56.06 o 
  -4  12   5      132.68      180.78     65.62 o 
  -3  12   5       50.24       80.14    108.30 o 
  -2  12   5       48.29       61.48     31.46 o 
  -1  12   5       19.27      -18.83     43.70 o 
   0  12   5      118.37      112.50     34.06 o 
   1  12   5      129.14      137.39     28.43 o 
   2  12   5      174.93       86.19     30.06 o 
   3  12   5      190.56      203.47     51.64 o 
   4  12   5      132.18       96.74     29.00 o 
  -5  13   5        2.94       37.57     37.89 o 
  -4  13   5       28.11       31.70     33.74 o 
  -3  13   5       37.29        3.48     32.77 o 
  -2  13   5        0.38      -21.27     37.05 o 
  -1  13   5       21.39       23.43     30.76 o 
   0  13   5       30.78       25.62     27.10 o 
   1  13   5        1.95       22.69     27.09 o 
   2  13   5        4.54       -1.08     27.74 o 
  -3 -15   6        9.27       68.25     22.26 o 
  -2 -15   6        1.18      -22.85     22.85 o 
  -1 -15   6        0.52      -22.53     25.19 o 
   0 -15   6       58.00       76.12     25.37 o 
   1 -15   6       80.04       72.90     29.60 o 
   2 -15   6       17.05       27.30     27.24 o 
   3 -15   6        6.04       -8.87     20.91 o 
   4 -15   6        7.02       11.76     20.24 o 
   5 -15   6       31.24      138.30     59.24 o 
  -5 -14   6       56.68       28.68     17.45 o 
  -4 -14   6      124.01      130.64     22.37 o 
  -3 -14   6      114.33      117.66     30.40 o 
  -2 -14   6      288.89      297.74     48.08 o 
  -1 -14   6      891.75      944.69     42.25 o 
   0 -14   6     1396.22     1430.26     75.86 o 
   1 -14   6      595.33      616.35     35.66 o 
   2 -14   6      805.21      743.66    103.18 o 
   3 -14   6      695.40      705.60     55.72 o 
   4 -14   6       76.67      112.04     26.39 o 
   5 -14   6        2.66      -16.72     16.72 o 
   6 -14   6        0.15      -43.86     48.23 o 
  -6 -13   6      170.19      175.52     44.23 o 
  -5 -13   6      213.09      199.18     32.46 o 
  -4 -13   6      318.86      394.73     81.30 o 
  -3 -13   6      294.37      379.82     26.40 o 
  -2 -13   6       75.91       68.13     21.69 o 
  -1 -13   6       49.96       59.00     17.54 o 
   0 -13   6       76.20       80.15     23.70 o 
   1 -13   6      223.40      231.64     22.79 o 
   2 -13   6      187.67      183.12     32.21 o 
   3 -13   6       36.89       48.98     21.50 o 
   4 -13   6       15.19       10.04     16.33 o 
   5 -13   6       17.58        6.39     13.61 o 
   6 -13   6       39.86      -25.04     41.34 o 
   7 -13   6       89.81      132.22     56.71 o 
   8 -13   6      109.02       33.83     39.81 o 
  -7 -12   6      190.83      262.07     63.90 o 
  -6 -12   6      228.81      220.35     36.46 o 
  -5 -12   6      152.27      142.73     25.79 o 
  -4 -12   6      358.77      434.73     59.59 o 
  -3 -12   6       64.84       64.72     15.19 o 
  -2 -12   6       46.25       40.42     18.56 o 
  -1 -12   6        0.10       -0.67     11.12 o 
   0 -12   6      266.36      215.15     25.60 o 
   1 -12   6      427.54      387.31     23.90 o 
   2 -12   6       63.70       57.58     17.44 o 
   3 -12   6       90.11       88.75     29.69 o 
   4 -12   6       54.39       55.98     23.42 o 
   5 -12   6       42.85       67.33     25.11 o 
   6 -12   6      126.81      112.15     32.88 o 
   7 -12   6      338.28      363.69     68.97 o 
   8 -12   6      245.32      278.38     67.11 o 
  -8 -11   6       70.82       82.67     81.07 o 
  -7 -11   6        4.61       17.93     29.24 o 
  -6 -11   6        0.29       -0.80     14.21 o 
  -5 -11   6       57.87       45.69     12.62 o 
  -4 -11   6        0.41       -3.52     11.46 o 
  -3 -11   6       25.46       21.75     16.00 o 
  -2 -11   6      995.08      955.94     34.15 o 
  -1 -11   6     2348.73     2352.21     53.29 o 
   0 -11   6     2397.82     2348.50     73.73 o 
   1 -11   6     2189.10     2194.49     55.77 o 
   2 -11   6     1405.85     1386.38    112.76 o 
   3 -11   6      958.11      987.97     72.79 o 
   4 -11   6      985.28     1005.27     44.84 o 
   5 -11   6      204.73      201.11     22.56 o 
   6 -11   6       22.92      -12.35     28.34 o 
   7 -11   6       79.90      114.74     46.91 o 
   8 -11   6       45.60       51.02     49.88 o 
   9 -11   6        7.87       10.20     28.32 o 
  -9 -10   6      178.53      201.01     62.91 o 
  -8 -10   6      542.90      753.24     85.32 o 
  -7 -10   6      587.01      611.58     24.60 o 
  -6 -10   6      375.18      388.57     17.97 o 
  -5 -10   6      166.91      182.69     15.88 o 
  -4 -10   6       33.87       13.88     11.60 o 
  -3 -10   6       11.64       13.09     11.85 o 
  -2 -10   6      118.51      132.00     14.95 o 
  -1 -10   6      253.58      265.07     16.49 o 
   0 -10   6     1313.38     1356.09     41.97 o 
   1 -10   6      354.28      385.22     20.55 o 
   2 -10   6      172.51      169.61     65.86 o 
   3 -10   6       63.39       43.65     16.98 o 
   4 -10   6      251.40      294.95     35.07 o 
   5 -10   6     1495.07     1499.78     34.88 o 
   6 -10   6      636.88      565.63     62.21 o 
   7 -10   6      473.49      578.76     46.31 o 
   8 -10   6      256.60      258.73     51.73 o 
   9 -10   6      173.86      192.76     76.94 o 
  10 -10   6       76.13      137.55     40.16 o 
 -10  -9   6      137.20      120.88     55.88 o 
  -9  -9   6      527.69      787.24    134.01 o 
  -8  -9   6      775.98      698.15     35.00 o 
  -7  -9   6      428.87      388.57     55.29 o 
  -6  -9   6      447.69      426.32     19.79 o 
  -5  -9   6       84.64      111.04     16.40 o 
  -4  -9   6       43.13       41.57     19.43 o 
  -3  -9   6     1038.45     1065.05     29.19 o 
  -2  -9   6       99.22      147.01     42.41 o 
  -1  -9   6       27.55       25.71     10.40 o 
   0  -9   6      205.36      215.47     13.64 o 
   1  -9   6      110.14      128.75     22.06 o 
   2  -9   6       23.80       37.08     11.63 o 
   3  -9   6        6.89       -7.24      8.50 o 
   4  -9   6      334.08      297.72     26.00 o 
   5  -9   6       31.18       24.78      8.01 o 
   6  -9   6      173.89      180.87      7.19 o 
   7  -9   6      619.86      684.92     54.09 o 
   8  -9   6      481.04      614.71     48.86 o 
   9  -9   6      317.68      266.16    127.73 o 
  10  -9   6      225.85      233.06     49.90 o 
 -10  -8   6        6.03        2.87     29.21 o 
  -9  -8   6        6.38       -0.98     21.04 o 
  -8  -8   6        0.96       12.35      8.33 o 
  -7  -8   6       37.16       34.05     13.52 o 
  -6  -8   6       40.60       17.76     10.80 o 
  -5  -8   6      112.19      130.39     21.22 o 
  -4  -8   6     1427.64     1468.55     28.71 o 
  -3  -8   6     3097.41     3075.15     49.31 o 
  -2  -8   6     5502.30     5525.10     80.70 o 
  -1  -8   6     4675.42     4584.15     81.04 o 
   0  -8   6     6412.36     6248.19    100.31 o 
   1  -8   6     5164.91     4800.01     92.60 o 
   2  -8   6     3509.02     3548.61     74.58 o 
   3  -8   6     3419.10     3481.15     77.97 o 
   4  -8   6      383.78      382.19     12.80 o 
   5  -8   6        0.66        8.03      6.83 o 
   6  -8   6       34.35       34.05     22.75 o 
   7  -8   6        6.63       53.14     26.51 o 
   8  -8   6       12.86      -14.42     25.53 o 
   9  -8   6        3.64      -30.42     30.42 o 
  10  -8   6        0.38       29.56     52.46 o 
  11  -8   6        5.43       -4.87     32.09 o 
 -11  -7   6       13.84       -6.93     34.78 o 
 -10  -7   6       92.25       95.44     31.55 o 
  -9  -7   6      504.39      540.93     44.27 o 
  -8  -7   6      325.89      369.00     29.01 o 
  -7  -7   6      899.00      900.27     57.28 o 
  -6  -7   6      718.78      721.59     40.02 o 
  -5  -7   6     3889.79     4000.10     98.40 o 
  -4  -7   6     1808.07     1924.09     49.75 o 
  -3  -7   6      489.43      531.77     13.03 o 
  -2  -7   6      160.78      161.10     10.35 o 
  -1  -7   6       22.68       39.46      7.24 o 
   0  -7   6      234.30      257.71     15.10 o 
   1  -7   6        2.47        0.36     10.24 o 
   2  -7   6       58.80       97.14     11.48 o 
   3  -7   6      173.36      172.61     11.50 o 
   4  -7   6      499.93      493.58     65.68 o 
   5  -7   6      780.37      710.10    106.67 o 
   6  -7   6        3.95       37.99     41.30 o 
   7  -7   6        2.97       35.88     23.88 o 
   8  -7   6      287.81      270.64     38.76 o 
   9  -7   6      304.42      388.61     58.41 o 
  10  -7   6      126.87      109.56     39.60 o 
  11  -7   6       78.10       81.22     33.13 o 
 -11  -6   6      109.76       33.78     59.78 o 
 -10  -6   6      211.34      339.42     53.54 o 
  -9  -6   6      250.78      239.06      9.37 o 
  -8  -6   6      284.47      294.41     13.01 o 
  -7  -6   6      311.88      358.44     38.40 o 
  -6  -6   6      947.28      950.03     24.87 o 
  -5  -6   6      327.25      310.80      7.05 o 
  -4  -6   6      418.55      391.78     12.52 o 
  -3  -6   6       63.86       52.36      5.08 o 
  -2  -6   6     1455.41     1539.99     20.60 o 
  -1  -6   6      258.00      316.57     14.42 o 
   0  -6   6     1651.51     1703.77     24.96 o 
   1  -6   6     1344.24     1408.62     28.17 o 
   2  -6   6        1.68        7.52     18.71 o 
   3  -6   6       69.72      103.90      8.45 o 
   4  -6   6      746.12      804.30     35.67 o 
   5  -6   6     2151.16     2024.45    101.84 o 
   6  -6   6     1508.74     1531.65     64.18 o 
   7  -6   6     1021.08     1081.59    189.34 o 
   8  -6   6      464.87      520.82     39.11 o 
   9  -6   6      160.60      184.31     45.55 o 
  10  -6   6      182.43      157.56     33.99 o 
  11  -6   6       50.74       33.86     32.78 o 
 -11  -5   6       74.47       44.55     35.91 o 
 -10  -5   6        0.03      -26.99     29.96 o 
  -9  -5   6        9.92        6.91     10.01 o 
  -8  -5   6       30.15       23.22      5.10 o 
  -7  -5   6      122.92      124.57     12.23 o 
  -6  -5   6      123.65      121.53     11.98 o 
  -5  -5   6       33.93       30.96      6.79 o 
  -4  -5   6      747.03      753.15     29.60 o 
  -3  -5   6     1780.03     1666.67     87.68 o 
  -2  -5   6     3598.53     3283.17     47.27 o 
  -1  -5   6    10889.49    10758.85    161.31 o 
   0  -5   6     7056.78     7143.57     99.94 o 
   1  -5   6    19580.54    20115.94    355.48 o 
   2  -5   6    20669.97    20651.68    373.71 o 
   3  -5   6     2553.21     2348.32     90.95 o 
   4  -5   6     1079.66     1157.79     48.80 o 
   5  -5   6       87.19      134.10     24.96 o 
   6  -5   6       55.63       60.53     24.05 o 
   7  -5   6       60.61       69.15     27.43 o 
   8  -5   6      100.73       71.88     33.66 o 
   9  -5   6       53.83       21.80     20.58 o 
  10  -5   6        6.76      -29.04     29.04 o 
  11  -5   6        6.87      -14.22     30.16 o 
 -12  -4   6        6.33      -27.26     55.88 o 
 -11  -4   6      181.07       88.86     37.71 o 
 -10  -4   6      157.20      210.84     61.22 o 
  -9  -4   6      442.17      443.41     20.06 o 
  -8  -4   6     1308.45     1247.51     21.35 o 
  -7  -4   6      921.18      932.31     12.84 o 
  -6  -4   6     1209.02     1184.88     38.73 o 
  -5  -4   6     1715.17     1628.05    104.25 o 
  -4  -4   6       42.24       26.05     17.77 o 
  -3  -4   6      965.57      965.12     29.73 o 
  -2  -4   6      210.86      195.45      6.77 o 
  -1  -4   6      924.21      950.85     12.04 o 
   0  -4   6     1392.97     1581.64     22.57 o 
   1  -4   6       64.68       72.11      5.19 o 
   2  -4   6      119.60       43.45     68.23 o 
   3  -4   6     3753.90     3917.86    106.62 o 
   4  -4   6     2998.23     2954.31     90.72 o 
   5  -4   6     1007.07      815.62     44.14 o 
   6  -4   6     1449.92     1542.06     99.65 o 
   7  -4   6      879.27      899.89     57.37 o 
   9  -4   6      168.51      143.57     36.20 o 
  10  -4   6      183.78      102.09     39.10 o 
  11  -4   6      152.95       72.54     30.16 o 
 -12  -3   6       96.52       53.40     36.55 o 
 -11  -3   6      123.36      120.99     37.28 o 
 -10  -3   6      318.27      353.29     25.02 o 
  -9  -3   6      141.04      155.81     24.78 o 
  -8  -3   6     1118.27     1059.78     33.43 o 
  -7  -3   6     1054.57     1021.34     26.99 o 
  -6  -3   6      921.44      983.79     14.94 o 
  -5  -3   6     3936.30     3740.57    136.60 o 
  -4  -3   6     5450.83     5620.33    151.88 o 
  -3  -3   6     9644.59     9817.09    268.33 o 
  -2  -3   6      160.98      144.56     12.72 o 
  -1  -3   6     1124.14     1141.13     28.79 o 
   0  -3   6      670.63      709.38     17.96 o 
   1  -3   6       49.12       52.47      4.13 o 
   2  -3   6        9.42        8.66     10.53 o 
   3  -3   6       18.04       24.61      6.37 o 
   4  -3   6      300.04      272.07     23.14 o 
   5  -3   6     2863.06     2781.26     91.42 o 
   6  -3   6     3121.07     3139.82    146.69 o 
   7  -3   6     2177.89     2031.54     87.75 o 
   8  -3   6     1472.83     1602.30    116.16 o 
   9  -3   6      557.69      570.96     55.16 o 
  10  -3   6      232.02      200.58     69.82 o 
  11  -3   6       62.07       16.33     32.55 o 
 -12  -2   6        6.24       24.07     30.61 o 
 -11  -2   6       22.17       28.98     45.14 o 
 -10  -2   6       26.44       22.23     11.24 o 
  -9  -2   6       18.12       21.50      7.49 o 
  -8  -2   6       11.72       10.66      9.82 o 
  -7  -2   6      141.41      176.04      7.99 o 
  -6  -2   6        7.19        8.81      4.37 o 
  -5  -2   6        7.54        0.37      2.34 o 
  -4  -2   6     2232.40     2146.55    133.96 o 
  -3  -2   6     5482.22     5163.66    101.77 o 
  -2  -2   6     3939.76     3818.85     48.14 o 
  -1  -2   6     7843.79     7392.38    108.39 o 
   0  -2   6     8537.37     8221.45    133.44 o 
   1  -2   6     6585.19     6222.07    164.35 o 
   2  -2   6     4951.98     4677.81     87.41 o 
   3  -2   6     1505.01     1275.43     34.01 o 
   4  -2   6      802.57      812.15     45.66 o 
   5  -2   6        0.97       10.20     16.69 o 
   6  -2   6       11.61        7.76     11.28 o 
   7  -2   6      145.28      145.65     13.27 o 
   8  -2   6      107.35       73.20     27.73 o 
   9  -2   6       50.89       36.82     28.59 o 
  10  -2   6        4.00       11.97     45.42 o 
  11  -2   6        3.23        4.44     29.29 o 
 -12  -1   6       27.13       -2.01     41.37 o 
 -11  -1   6       83.42       83.16     14.49 o 
 -10  -1   6      144.70      184.39     12.56 o 
  -9  -1   6      103.71      102.42     11.27 o 
  -8  -1   6       15.88       15.02      8.87 o 
  -7  -1   6     4809.59     4980.16     79.73 o 
  -6  -1   6     7067.13     7338.78    107.39 o 
  -5  -1   6     1672.09     1735.90     44.96 o 
  -4  -1   6      730.95      672.99     20.61 o 
  -3  -1   6     1126.33     1167.09     25.00 o 
  -2  -1   6      172.20      168.74      8.47 o 
  -1  -1   6      469.60      461.73     11.47 o 
   0  -1   6      374.88      412.99     22.48 o 
   1  -1   6       48.89       40.72     12.94 o 
   2  -1   6     1413.02     1402.65     44.25 o 
   3  -1   6     3601.57     3610.41     68.80 o 
   4  -1   6      703.98      712.73     62.28 o 
   5  -1   6     2414.61     2399.30     38.65 o 
   6  -1   6     1002.14     1010.94     21.85 o 
   7  -1   6      233.18      246.39     26.79 o 
   8  -1   6        3.36        3.98     10.60 o 
   9  -1   6      410.29      427.67     22.26 o 
  10  -1   6      107.84       91.13     57.58 o 
  11  -1   6      105.17       53.05     37.19 o 
 -12   0   6      148.31       83.39     33.34 o 
 -11   0   6      184.92      113.42     16.10 o 
 -10   0   6      368.29      377.24     22.00 o 
  -9   0   6      203.07      224.47     37.55 o 
  -8   0   6      204.93      221.93     21.48 o 
  -7   0   6     2061.57     2059.67     39.18 o 
  -6   0   6     1720.42     1695.95     88.95 o 
  -5   0   6     2371.75     2347.00     57.22 o 
  -4   0   6     5567.12     5646.94     98.74 o 
  -3   0   6     1244.72     1311.17     33.96 o 
  -2   0   6      582.45      570.63     11.80 o 
  -1   0   6      280.39      288.09     11.39 o 
   0   0   6        4.17       16.08      7.40 o 
   1   0   6      600.58      639.36     17.21 o 
   2   0   6     3439.65     3593.61     65.07 o 
   3   0   6     1671.98     1708.50    100.66 o 
   4   0   6     2092.36     2054.37     46.22 o 
   5   0   6     2722.78     2721.30     50.81 o 
   6   0   6     1520.47     1484.66     36.40 o 
   7   0   6        7.94       14.96     11.43 o 
   8   0   6      237.72      287.75     17.84 o 
   9   0   6      231.81      238.48     24.84 o 
  10   0   6      137.75      123.32     25.96 o 
  11   0   6        8.80       71.22     37.72 o 
 -12   1   6        6.74       -6.52     21.81 o 
 -11   1   6       25.43       23.16     13.52 o 
 -10   1   6       37.26       59.46     32.17 o 
  -9   1   6       47.64       52.85     11.97 o 
  -8   1   6       42.93       42.03      9.03 o 
  -7   1   6      351.17      392.17     23.56 o 
  -6   1   6        3.79        3.76     15.71 o 
  -5   1   6      400.00      384.55     21.46 o 
  -4   1   6     1330.67     1236.19     64.47 o 
  -3   1   6    12031.82    11977.94    245.99 o 
  -2   1   6    17215.74    17205.85    363.49 o 
  -1   1   6    10281.24     9825.89    273.16 o 
   0   1   6     8911.91     8451.42    160.46 o 
   1   1   6    14440.02    13852.09    284.31 o 
   2   1   6    17197.59    17565.07    395.93 o 
   3   1   6     5073.94     5200.48    102.14 o 
   4   1   6      269.89      296.34     49.72 o 
   5   1   6      122.82      110.34     11.14 o 
   6   1   6      146.81      118.34     15.19 o 
   7   1   6        0.91       18.02     10.28 o 
   8   1   6       65.64       68.04     14.18 o 
   9   1   6       27.53       37.21     16.43 o 
  10   1   6       11.55       15.82     17.01 o 
  11   1   6        5.98       30.99     47.79 o 
 -12   2   6        1.42       23.58     29.82 o 
 -11   2   6       70.61       73.86     18.32 o 
 -10   2   6      316.20      291.12     24.48 o 
  -9   2   6     1199.48     1194.83     71.85 o 
  -8   2   6     1729.73     1697.33     46.82 o 
  -7   2   6      981.55     1017.96     42.47 o 
  -6   2   6     1340.88     1263.51     69.05 o 
  -5   2   6     1043.81     1019.08     28.81 o 
  -4   2   6      714.12      733.76     19.43 o 
  -3   2   6     2331.80     2269.87     42.59 o 
  -2   2   6        8.83        5.80      8.66 o 
  -1   2   6      945.14     1061.19     82.00 o 
   0   2   6        3.47       20.91     10.49 o 
   1   2   6     2477.19     2470.82     49.79 o 
   2   2   6     1284.22     1204.01    103.57 o 
   3   2   6      578.13      603.21     24.15 o 
   4   2   6      256.85      308.30     23.57 o 
   5   2   6       15.73       23.62     13.74 o 
   6   2   6      826.94      837.50     29.21 o 
   7   2   6     1071.07     1113.12     42.96 o 
   8   2   6      817.12      916.39     36.01 o 
   9   2   6      357.11      385.88     33.07 o 
  10   2   6      207.48      190.13     31.39 o 
  11   2   6        5.54        5.62     36.66 o 
 -12   3   6       48.80       74.81     21.08 o 
 -11   3   6      153.03      153.39     26.10 o 
 -10   3   6      231.85      221.60     41.63 o 
  -9   3   6      436.55      514.94     49.54 o 
  -8   3   6      810.62      850.17     45.84 o 
  -7   3   6      393.75      415.62     31.75 o 
  -6   3   6     1038.51     1082.71     31.81 o 
  -5   3   6     1251.79     1280.58     33.17 o 
  -4   3   6       54.78       37.90     10.22 o 
  -3   3   6     4866.49     5021.89    114.31 o 
  -2   3   6       90.94       97.95     15.47 o 
  -1   3   6      176.11      225.23     17.47 o 
   0   3   6     2073.91     2118.92     46.81 o 
   1   3   6      319.39      373.97     18.79 o 
   2   3   6     1692.27     1531.17     72.38 o 
   3   3   6      531.31      509.47     24.23 o 
   4   3   6     1387.73     1512.66     51.75 o 
   5   3   6      440.79      511.23     21.50 o 
   6   3   6     1352.92     1233.30     77.33 o 
   7   3   6     1782.23     1753.14     66.01 o 
   8   3   6      976.45      925.92     36.23 o 
   9   3   6      328.93      350.66     29.92 o 
  10   3   6       70.73      129.78     53.61 o 
 -12   4   6      128.90      211.79     33.40 o 
 -11   4   6       18.16       34.60     29.63 o 
 -10   4   6        0.62       -7.12     17.52 o 
  -9   4   6        5.10       19.58     17.34 o 
  -8   4   6      262.57      261.00     32.53 o 
  -7   4   6      381.05      366.54     23.87 o 
  -6   4   6       18.67       20.20     12.51 o 
  -5   4   6      718.76      656.26     40.78 o 
  -4   4   6      117.24      104.66     22.69 o 
  -3   4   6     1331.87     1158.75     89.07 o 
  -2   4   6     2764.68     2426.04     54.75 o 
  -1   4   6     5435.94     5122.54    141.39 o 
   0   4   6     7988.41     7679.04    163.08 o 
   1   4   6     6251.09     6160.04    142.49 o 
   2   4   6     1727.84     1560.08     56.08 o 
   3   4   6      537.01      542.20     37.44 o 
   4   4   6        4.22        3.26     11.81 o 
   5   4   6      223.24      278.67     20.75 o 
   6   4   6       61.78       49.20     14.39 o 
   7   4   6        2.61       28.49     17.85 o 
   8   4   6       18.78       43.03     18.49 o 
   9   4   6       23.71       28.32     18.90 o 
  10   4   6        0.13       32.32     40.26 o 
 -11   5   6       96.73      136.88     74.42 o 
 -10   5   6      267.19      231.57     33.41 o 
  -9   5   6      378.36      477.81     47.63 o 
  -8   5   6      258.99      344.20     39.22 o 
  -7   5   6      497.54      443.11     33.73 o 
  -6   5   6      444.20      469.88     28.02 o 
  -5   5   6      127.52      119.56     18.25 o 
  -4   5   6      167.36      162.61     18.33 o 
  -3   5   6      555.59      562.60     26.00 o 
  -2   5   6      414.20      516.47     30.54 o 
  -1   5   6        6.76        2.27     11.25 o 
   0   5   6      357.55      383.97     27.80 o 
   1   5   6       18.01       23.65     13.95 o 
   2   5   6      273.94      307.93     23.31 o 
   3   5   6       41.89       33.77     15.80 o 
   4   5   6      290.91      311.24     20.40 o 
   5   5   6      373.04      437.81     30.86 o 
   6   5   6      462.64      545.50     54.10 o 
   7   5   6      883.08      926.46     42.89 o 
   8   5   6      316.36      316.66     30.23 o 
   9   5   6       96.25      115.04     22.83 o 
  10   5   6       92.82      150.51     49.92 o 
 -11   6   6      118.51       67.12     38.27 o 
 -10   6   6      177.06      138.38     42.16 o 
  -9   6   6      296.72      245.93     68.72 o 
  -8   6   6      457.84      437.24     39.64 o 
  -7   6   6      418.87      457.90     47.56 o 
  -6   6   6      567.95      578.79     51.66 o 
  -5   6   6      333.66      421.01     47.42 o 
  -4   6   6       78.51       85.82     18.69 o 
  -3   6   6      112.17      150.89     24.45 o 
  -2   6   6      175.39      265.68     23.00 o 
  -1   6   6      615.39      520.41     35.37 o 
   0   6   6       36.77       80.65     17.72 o 
   1   6   6        0.60       14.58     18.07 o 
   2   6   6      247.60      206.33     52.77 o 
   3   6   6      142.51      148.91     33.54 o 
   4   6   6      214.48      205.96     25.14 o 
   5   6   6      195.74      258.48     57.89 o 
   6   6   6      356.56      335.77     28.71 o 
   7   6   6      335.08      398.16     32.81 o 
   8   6   6      173.25       84.31     24.19 o 
   9   6   6       83.26       61.27     28.67 o 
 -11   7   6        0.17       -7.95     33.27 o 
 -10   7   6        9.10        2.45     29.47 o 
  -9   7   6        8.89       20.92     30.84 o 
  -8   7   6       38.14       21.77     20.30 o 
  -7   7   6        0.50       16.32     22.25 o 
  -6   7   6       47.33        9.25     20.73 o 
  -5   7   6       44.24       47.16     23.08 o 
  -4   7   6     1092.33     1090.56     47.48 o 
  -3   7   6     1293.68     1186.02    120.48 o 
  -2   7   6     2683.00     2566.53     90.50 o 
  -1   7   6     3461.30     3347.31    107.10 o 
   0   7   6     2318.64     2219.40    103.94 o 
   1   7   6     1890.32     1844.02    121.62 o 
   2   7   6      714.70      806.88     48.52 o 
   3   7   6      259.32      311.57     84.74 o 
   4   7   6       98.08       63.07     19.42 o 
   5   7   6       68.28       46.59     25.80 o 
   6   7   6       37.89       13.31     17.93 o 
   7   7   6      174.28      109.05     25.62 o 
   8   7   6       47.52       16.18     20.89 o 
 -10   8   6       90.68       94.41     45.10 o 
  -9   8   6      194.69      169.30     48.19 o 
  -8   8   6      522.74      705.79    138.53 o 
  -7   8   6      518.44      555.37     41.82 o 
  -6   8   6      313.75      259.13     39.41 o 
  -5   8   6      332.05      461.85     41.22 o 
  -4   8   6       69.84       85.03     27.19 o 
  -3   8   6       20.15       21.55     19.27 o 
  -2   8   6       38.35       60.52     21.61 o 
  -1   8   6       56.96       52.12     21.79 o 
   0   8   6       88.27       88.28     23.41 o 
   1   8   6      146.09      102.59     24.04 o 
   2   8   6       36.65       53.18     47.81 o 
   3   8   6       46.77       34.43     22.92 o 
   4   8   6      198.67      176.07     26.18 o 
   5   8   6      352.81      435.53     31.22 o 
   6   8   6       93.28      102.18     37.20 o 
   7   8   6      110.10      115.24     42.88 o 
   8   8   6      132.62       94.88     29.33 o 
  -9   9   6       50.77        1.87     33.78 o 
  -8   9   6      104.55       51.98     28.54 o 
  -7   9   6      181.36      191.95     42.22 o 
  -6   9   6       70.88      139.32     41.98 o 
  -5   9   6       12.50       46.54     30.59 o 
  -4   9   6        5.45       22.20     25.76 o 
  -3   9   6        6.64       34.88     36.09 o 
  -2   9   6       82.28       76.37     40.09 o 
  -1   9   6       37.34       40.25     37.16 o 
   0   9   6       29.08        5.37     19.04 o 
   1   9   6       11.45        8.39     19.80 o 
   2   9   6       31.11        5.90     27.18 o 
   3   9   6      107.64       80.63     23.89 o 
   4   9   6      334.25      347.94     94.50 o 
   5   9   6      233.78      194.38     47.57 o 
   6   9   6      185.26      209.61     63.36 o 
   7   9   6       94.70      102.52     35.06 o 
  -9  10   6       18.77       56.07     47.49 o 
  -8  10   6       21.60      -14.00     64.60 o 
  -7  10   6        0.01      -21.82     26.57 o 
  -6  10   6       34.24       13.17     24.46 o 
  -5  10   6      207.53      237.62     36.72 o 
  -4  10   6      436.32      632.53     48.97 o 
  -3  10   6      862.72      821.75     86.51 o 
  -2  10   6     1129.33     1062.14     94.40 o 
  -1  10   6     1493.56     1501.72     85.15 o 
   0  10   6     1067.45     1187.35     95.29 o 
   1  10   6      721.54      910.17     65.95 o 
   2  10   6      452.31      365.39     47.79 o 
   3  10   6      144.77      121.22     32.31 o 
   4  10   6        6.24       48.31     31.15 o 
   5  10   6        0.77       58.68     42.20 o 
   6  10   6       18.45       46.72     52.71 o 
  -7  11   6       90.54      141.78     39.68 o 
  -6  11   6       65.02       90.32     41.23 o 
  -5  11   6      120.67      102.51     34.40 o 
  -4  11   6      254.27      165.58     44.53 o 
  -3  11   6      183.18      206.37     37.57 o 
  -2  11   6       13.23       24.71     31.44 o 
  -1  11   6       60.06       56.75     30.76 o 
   0  11   6      164.75      152.56     42.03 o 
   1  11   6        5.92       -3.92     28.02 o 
   2  11   6       66.16       34.19     27.65 o 
   3  11   6       79.05       63.27     32.49 o 
   4  11   6       57.38       76.32     29.94 o 
   5  11   6       51.61       21.32     30.04 o 
  -6  12   6       40.82       70.98     37.13 o 
  -5  12   6       37.87       91.11     44.53 o 
  -4  12   6       30.82       33.05     31.93 o 
  -3  12   6       19.67       25.06     47.91 o 
  -2  12   6        3.76       18.69     28.44 o 
  -1  12   6       51.87       62.38     41.08 o 
   0  12   6        0.16      -21.60     34.77 o 
   1  12   6        7.02      -23.71     23.71 o 
   2  12   6       60.82       45.72     32.70 o 
   3  12   6      119.72      152.07     44.64 o 
  -3  13   6       99.89      126.15     42.12 o 
  -2  13   6       97.94       82.01    116.31 o 
  -1  13   6      354.99      344.13     53.85 o 
   0  13   6      323.50      261.21     49.72 o 
  -3 -15   7      149.67      169.52     29.22 o 
  -2 -15   7      119.25      102.79     22.78 o 
  -1 -15   7       38.85       35.90     19.67 o 
   0 -15   7       24.52       35.86     28.87 o 
   1 -15   7        0.42        2.91     20.13 o 
   2 -15   7        0.65       10.65     45.88 o 
   3 -15   7        1.09        1.26     28.29 o 
   4 -15   7       13.82       39.39     20.47 o 
   5 -15   7       62.63       41.76     78.87 o 
  -5 -14   7        0.45      -16.48     16.48 o 
  -4 -14   7       30.77        8.89     15.57 o 
  -3 -14   7       17.77       53.82     18.18 o 
  -2 -14   7        0.36      -18.47     18.47 o 
  -1 -14   7        0.66        3.53     37.22 o 
   0 -14   7        1.06       54.30     19.57 o 
   1 -14   7        0.14        5.97     25.47 o 
   2 -14   7       52.76       35.87     24.08 o 
   3 -14   7      132.12      110.47     24.63 o 
   4 -14   7       80.14       73.87     32.45 o 
   5 -14   7       71.04       91.24     80.53 o 
   6 -14   7       66.05       48.88     48.03 o 
  -6 -13   7       16.09       30.64     44.17 o 
  -5 -13   7       56.31       52.64     18.94 o 
  -4 -13   7      398.15      415.41     32.19 o 
  -3 -13   7      501.44      586.66     57.25 o 
  -2 -13   7      499.69      558.54     30.09 o 
  -1 -13   7     1105.37     1034.41     51.78 o 
   0 -13   7      353.91      361.75     82.42 o 
   1 -13   7        3.92       19.30     32.77 o 
   2 -13   7      236.38      182.20     43.57 o 
   3 -13   7      569.41      566.27     34.09 o 
   4 -13   7      892.51      797.81     36.58 o 
   5 -13   7      675.41      685.62    144.92 o 
   6 -13   7      249.14      202.83     94.18 o 
   7 -13   7       39.93       46.84     47.39 o 
  -7 -12   7        8.00       -3.08     38.73 o 
  -6 -12   7        8.66       26.08     12.92 o 
  -5 -12   7        1.12       14.93     17.89 o 
  -4 -12   7       24.74      -20.75     22.67 o 
  -3 -12   7      433.24      476.92     27.65 o 
  -2 -12   7      435.60      524.11     36.61 o 
  -1 -12   7      167.76      233.01     44.12 o 
   0 -12   7        4.26       15.05     12.56 o 
   1 -12   7        3.82       -0.66     15.06 o 
   2 -12   7       11.74        5.75     13.54 o 
   3 -12   7      168.82      176.37     37.69 o 
   4 -12   7      555.34      490.45     84.08 o 
   5 -12   7       87.58       72.01     19.71 o 
   6 -12   7       75.50       88.77     45.32 o 
   7 -12   7       87.55       78.47     77.60 o 
   8 -12   7        6.10       41.15     33.67 o 
  -8 -11   7       10.31       67.16     50.64 o 
  -7 -11   7        2.32       19.84     61.85 o 
  -6 -11   7       15.42       16.21     11.54 o 
  -5 -11   7      105.84      118.99     42.17 o 
  -4 -11   7       28.99       29.05     12.81 o 
  -3 -11   7        0.89       15.93     14.73 o 
  -2 -11   7       45.36       50.64     12.53 o 
  -1 -11   7        4.22        8.31     12.28 o 
   0 -11   7       94.31       94.64     14.76 o 
   1 -11   7        0.96       -5.33     12.84 o 
   2 -11   7      116.10      104.85     39.40 o 
   3 -11   7      486.88      472.60     57.44 o 
   4 -11   7      316.96      324.34     48.28 o 
   5 -11   7      307.90      334.31     80.74 o 
   6 -11   7      380.54      345.46     58.26 o 
   7 -11   7       32.70       31.05     26.49 o 
   8 -11   7       21.28        4.39     40.37 o 
   9 -11   7       31.92       26.21     57.19 o 
  -9 -10   7       16.62       -0.06     35.75 o 
  -8 -10   7        4.84       40.36     42.85 o 
  -7 -10   7       66.90       40.61     21.35 o 
  -6 -10   7       19.90       10.16      9.68 o 
  -5 -10   7       99.57       99.04     20.84 o 
  -4 -10   7      570.38      581.89     22.41 o 
  -3 -10   7     2765.32     2677.03     60.10 o 
  -2 -10   7     1224.42     1248.12     44.54 o 
  -1 -10   7       11.50       -7.57     10.70 o 
   0 -10   7      273.60      250.79     46.01 o 
   1 -10   7       51.77       61.20     13.99 o 
   2 -10   7      139.83      211.90     55.11 o 
   3 -10   7      465.91      475.13     20.61 o 
   4 -10   7      188.80      229.85     45.10 o 
   5 -10   7       58.25       68.70     11.94 o 
   6 -10   7      784.87      733.24    111.08 o 
   7 -10   7      170.11      179.28     33.31 o 
   8 -10   7        1.79       67.69     30.24 o 
   9 -10   7       10.31      -11.07     39.47 o 
  10 -10   7       26.21       12.15     30.03 o 
 -10  -9   7      102.89      179.64     97.99 o 
  -9  -9   7      168.99      184.73     38.72 o 
  -8  -9   7       40.71       69.11     50.02 o 
  -7  -9   7        6.01        2.04      6.15 o 
  -6  -9   7        4.20        2.67      7.58 o 
  -5  -9   7      990.98      961.97     25.35 o 
  -4  -9   7     1427.73     1483.20     64.31 o 
  -3  -9   7      970.36     1022.16     21.99 o 
  -2  -9   7      796.59      843.75     26.76 o 
  -1  -9   7      672.59      681.39     36.42 o 
   0  -9   7        1.43        1.08      9.03 o 
   1  -9   7      112.45      116.83     38.87 o 
   2  -9   7       88.15       83.18     15.55 o 
   3  -9   7      503.20      556.82     51.52 o 
   4  -9   7     1248.12     1285.66     36.30 o 
   5  -9   7      181.73      160.51      8.82 o 
   6  -9   7       15.96       14.48     20.08 o 
   7  -9   7       21.17       27.65     24.35 o 
   8  -9   7        5.06       25.46     54.08 o 
   9  -9   7        0.28      -12.99     25.78 o 
  10  -9   7        7.62       -6.34     29.18 o 
 -10  -8   7        6.28      -24.79     55.67 o 
  -9  -8   7        0.06       21.08     30.25 o 
  -8  -8   7       54.35       67.22     25.96 o 
  -7  -8   7        3.91       11.13      5.31 o 
  -6  -8   7       29.36       25.60      4.49 o 
  -5  -8   7      366.39      381.94     32.54 o 
  -4  -8   7      356.05      390.02     17.90 o 
  -3  -8   7     1261.42     1310.49     34.40 o 
  -2  -8   7      544.99      552.85     19.95 o 
  -1  -8   7     1520.19     1496.27     41.07 o 
   0  -8   7      304.00      291.18     46.77 o 
   1  -8   7     1222.94     1263.39     43.58 o 
   2  -8   7     1100.99     1106.27     56.70 o 
   3  -8   7      668.83      653.98     32.35 o 
   4  -8   7       59.66       43.07      7.69 o 
   5  -8   7      391.94      424.88     60.22 o 
   6  -8   7        1.02        4.40     16.86 o 
   7  -8   7      136.64      128.55     27.63 o 
   8  -8   7       10.68      -16.65     22.25 o 
   9  -8   7       12.60       -0.53     39.77 o 
  10  -8   7        1.78       21.13     50.72 o 
 -11  -7   7       80.54       56.43     69.43 o 
 -10  -7   7      131.33      213.90     51.31 o 
  -9  -7   7       39.00       44.27     25.51 o 
  -8  -7   7       20.30       55.93     30.42 o 
  -7  -7   7       98.73       92.83     22.42 o 
  -6  -7   7      594.50      533.66     19.61 o 
  -5  -7   7     5476.12     5584.23     71.30 o 
  -4  -7   7     3068.80     3215.18     57.26 o 
  -3  -7   7     3171.19     3172.30     54.00 o 
  -2  -7   7     1614.89     1620.48     29.62 o 
  -1  -7   7       54.52       44.87      9.24 o 
   0  -7   7      169.35      189.77     11.41 o 
   1  -7   7       33.01       31.91     11.13 o 
   2  -7   7      192.68      187.06     17.86 o 
   3  -7   7     2086.25     2048.14     35.52 o 
   4  -7   7     3425.87     3411.66    159.69 o 
   5  -7   7     3580.58     3474.45     95.21 o 
   6  -7   7     1165.05     1187.93     50.94 o 
   7  -7   7      146.26      146.14     26.63 o 
   8  -7   7       21.60       35.17     28.45 o 
   9  -7   7       65.08      170.15     73.37 o 
  10  -7   7       45.03       32.48     32.64 o 
  11  -7   7       52.45       19.93     34.50 o 
 -11  -6   7      131.14      148.78     48.39 o 
 -10  -6   7      181.95      157.04     71.03 o 
  -9  -6   7       96.33       86.30     35.60 o 
  -8  -6   7       56.03       44.02     25.90 o 
  -7  -6   7       53.79       42.95     21.51 o 
  -6  -6   7       63.42       93.75     20.17 o 
  -5  -6   7      143.06      154.39     23.15 o 
  -4  -6   7      174.54      179.44     17.16 o 
  -3  -6   7      651.62      622.51     27.64 o 
  -2  -6   7     1359.33     1403.34     29.56 o 
  -1  -6   7     1181.19     1295.38     25.95 o 
   0  -6   7      343.88      406.21     13.49 o 
   1  -6   7       14.21       11.56      4.53 o 
   2  -6   7     1321.43     1370.52     32.92 o 
   3  -6   7      973.95      903.19     38.03 o 
   4  -6   7     1127.80     1113.79     37.98 o 
   5  -6   7      243.58      288.79     57.17 o 
   6  -6   7      661.31      697.57     39.08 o 
   7  -6   7      694.37      689.86    159.73 o 
   8  -6   7       21.47        5.53     19.39 o 
   9  -6   7        1.19       17.60     25.89 o 
  10  -6   7       27.72       40.66     36.88 o 
  11  -6   7       58.53       97.32     37.54 o 
 -11  -5   7       15.12       42.75     36.30 o 
 -10  -5   7        2.39        9.99     45.91 o 
  -9  -5   7        4.61      -14.61     26.77 o 
  -8  -5   7        0.59       31.93     41.51 o 
  -7  -5   7        1.34      -15.92     15.92 o 
  -6  -5   7      395.95      396.29     78.89 o 
  -5  -5   7      108.63      134.45     35.10 o 
  -4  -5   7      199.81      220.68     16.39 o 
  -3  -5   7       53.33       56.85      4.34 o 
  -2  -5   7      826.05      891.63     13.58 o 
  -1  -5   7     1164.39     1335.19     16.71 o 
   0  -5   7     2406.36     2685.50     33.32 o 
   1  -5   7     3648.92     3970.27     67.34 o 
   2  -5   7     1013.89     1032.85     38.93 o 
   3  -5   7      196.82      207.26     34.84 o 
   4  -5   7      391.98      395.35     31.54 o 
   5  -5   7      160.07      194.91     45.62 o 
   6  -5   7       39.82       38.44     23.83 o 
   7  -5   7       96.00      130.59     31.61 o 
   8  -5   7      143.05      109.52     32.79 o 
   9  -5   7        0.20       -7.43     26.97 o 
  10  -5   7       26.20       12.45     30.10 o 
  11  -5   7       39.60       -0.93     27.19 o 
 -12  -4   7       59.45       53.39     38.73 o 
 -11  -4   7      100.78       42.22     56.25 o 
 -10  -4   7      221.05      249.13     43.92 o 
  -9  -4   7      162.61      104.50     32.90 o 
  -8  -4   7        9.33        3.10     33.66 o 
  -7  -4   7      106.24       83.78     25.80 o 
  -6  -4   7     1016.78     1020.53     76.03 o 
  -5  -4   7     1479.66     1316.04     54.31 o 
  -4  -4   7     3507.58     3376.77     76.98 o 
  -3  -4   7     3204.55     2981.48     57.52 o 
  -2  -4   7     1376.83     1291.65     27.25 o 
  -1  -4   7        2.96        5.12      5.94 o 
   0  -4   7       89.92      144.48     18.37 o 
   1  -4   7      693.76      707.60     40.48 o 
   2  -4   7     3472.11     3410.50     90.20 o 
   3  -4   7     4859.09     4447.75    124.52 o 
   4  -4   7     5815.74     5481.99    162.25 o 
   5  -4   7     1306.04     1199.41     55.47 o 
   6  -4   7     1016.07     1062.99     56.57 o 
   7  -4   7      240.06      233.60     58.27 o 
   8  -4   7       22.38       44.04     27.64 o 
   9  -4   7       10.21      -51.58     51.58 o 
  10  -4   7       47.29       38.36     35.13 o 
  11  -4   7       87.00       58.81     30.26 o 
 -12  -3   7       54.21       34.01     34.84 o 
 -11  -3   7       40.66       38.58     49.95 o 
 -10  -3   7       15.10        6.81      7.33 o 
  -9  -3   7        3.64       13.42     11.12 o 
  -8  -3   7       11.22       16.28      4.73 o 
  -7  -3   7        0.30      -18.09     20.50 o 
  -6  -3   7      307.57      271.48     28.70 o 
  -5  -3   7      873.24      853.27     58.96 o 
  -4  -3   7     2292.04     2200.35     66.24 o 
  -3  -3   7     4782.56     5011.94    134.14 o 
  -2  -3   7     1301.85     1297.58     22.54 o 
  -1  -3   7       62.97       61.00      6.68 o 
   0  -3   7       55.89       54.13      4.84 o 
   1  -3   7       33.29       41.29     12.93 o 
   2  -3   7     3286.74     3524.62    112.82 o 
   3  -3   7     1229.68     1168.44     40.19 o 
   4  -3   7      496.95      473.45      9.21 o 
   5  -3   7     1404.07     1537.41     63.62 o 
   6  -3   7      809.36      768.54     50.82 o 
   7  -3   7       95.58       87.32     29.95 o 
   8  -3   7       36.27       61.03     29.50 o 
   9  -3   7       19.86       55.18     51.64 o 
  10  -3   7       19.04       33.59     33.38 o 
  11  -3   7       19.69       38.82     60.13 o 
 -12  -2   7        1.73        6.82     46.13 o 
 -11  -2   7       26.02       59.14     31.22 o 
 -10  -2   7       12.65        0.86      8.86 o 
  -9  -2   7        5.53        9.83      7.99 o 
  -8  -2   7      148.00      153.06      7.72 o 
  -7  -2   7       46.21       72.71     25.22 o 
  -6  -2   7        3.12        4.75      3.38 o 
  -5  -2   7      381.86      404.13      5.39 o 
  -4  -2   7     1425.46     1416.11    126.48 o 
  -3  -2   7     5661.79     5803.61     68.46 o 
  -2  -2   7      308.45      313.53      6.34 o 
  -1  -2   7      139.93      181.80     29.25 o 
   0  -2   7      523.55      555.24     24.07 o 
   1  -2   7      696.19      822.23     22.57 o 
   2  -2   7      886.48      873.62     26.68 o 
   3  -2   7      190.05      221.51     28.56 o 
   4  -2   7      397.92      447.37     12.72 o 
   5  -2   7      672.84      643.38     27.11 o 
   6  -2   7      105.80      120.83     11.09 o 
   7  -2   7      274.34      311.08     16.98 o 
   8  -2   7       38.64       73.91     29.38 o 
   9  -2   7      179.30      195.49     64.77 o 
  10  -2   7      119.61       59.07     36.13 o 
  11  -2   7        0.22       17.31     55.34 o 
 -12  -1   7       74.75       79.13     35.79 o 
 -11  -1   7      158.65       95.71     33.86 o 
 -10  -1   7       67.78       49.13     10.93 o 
  -9  -1   7       33.49       52.60      9.65 o 
  -8  -1   7       38.87       33.91     17.18 o 
  -7  -1   7     1688.26     1721.21     26.80 o 
  -6  -1   7     1637.50     1681.55     55.89 o 
  -5  -1   7     2479.29     2541.14     48.14 o 
  -4  -1   7     2219.51     2226.69     32.65 o 
  -3  -1   7     4778.66     4888.69     73.40 o 
  -2  -1   7     3490.40     3560.11     55.40 o 
  -1  -1   7      991.14      996.03     19.64 o 
   0  -1   7      965.92     1023.62     37.86 o 
   1  -1   7     1893.68     1836.51     70.67 o 
   2  -1   7     2815.22     2793.71     58.93 o 
   3  -1   7     1084.98      970.17     77.88 o 
   4  -1   7     1195.30     1123.85     33.14 o 
   5  -1   7     2120.70     2182.68     55.64 o 
   6  -1   7        3.91       -0.89      8.01 o 
   7  -1   7      262.10      285.19     60.18 o 
   8  -1   7       15.57        6.35      8.86 o 
   9  -1   7      158.09      108.64     41.87 o 
  10  -1   7      251.37      408.57     54.77 o 
  11  -1   7      169.50       74.43     66.19 o 
 -11   0   7       70.99       49.98     13.97 o 
 -10   0   7      161.80      174.11     35.53 o 
  -9   0   7       85.38       82.69     12.55 o 
  -8   0   7      196.53      218.56     28.08 o 
  -7   0   7      392.09      367.31     29.96 o 
  -6   0   7      794.73      780.03     92.83 o 
  -5   0   7     3363.89     3429.16     56.49 o 
  -4   0   7     1857.98     1775.87     30.28 o 
  -3   0   7       15.02        1.05      4.50 o 
  -2   0   7     1400.33     1484.64     35.47 o 
  -1   0   7      444.50      479.29     27.26 o 
   0   0   7     1652.16     1687.13     30.89 o 
   1   0   7      942.59     1051.07     37.71 o 
   2   0   7      554.09      522.77     29.54 o 
   3   0   7      806.50      750.90     24.82 o 
   4   0   7     1662.40     1730.22     50.54 o 
   5   0   7      767.71      788.10     25.43 o 
   6   0   7      781.55      818.09     48.69 o 
   7   0   7        5.49       19.74     13.56 o 
   8   0   7        0.05      -13.80     14.70 o 
   9   0   7       35.38       37.48     20.82 o 
  10   0   7       22.18       -6.71     18.33 o 
  11   0   7       18.68      -62.21     64.17 o 
 -11   1   7       55.18       67.55     16.55 o 
 -10   1   7       36.47       36.25     17.73 o 
  -9   1   7       43.13       44.12     11.58 o 
  -8   1   7      913.42      812.12     88.48 o 
  -7   1   7     1395.90     1375.62     42.59 o 
  -6   1   7       76.49       84.20      9.36 o 
  -5   1   7       13.68       11.37      7.98 o 
  -4   1   7     1276.03     1271.88     53.00 o 
  -3   1   7      386.50      424.25     17.02 o 
  -2   1   7      927.01     1027.89     38.41 o 
  -1   1   7      163.33      146.69     10.57 o 
   0   1   7      607.74      583.12     18.30 o 
   1   1   7      260.41      317.25     32.04 o 
   2   1   7      170.91      209.68     23.81 o 
   3   1   7      457.94      526.89     43.72 o 
   4   1   7      809.12      799.24     35.51 o 
   5   1   7      705.25      664.30     23.06 o 
   6   1   7       24.26       42.54     14.32 o 
   7   1   7       62.82       70.49     20.87 o 
   8   1   7       47.07       57.85     18.00 o 
   9   1   7        4.93       16.21     16.24 o 
  10   1   7       25.10       24.76     15.33 o 
  11   1   7       12.35       75.18     76.45 o 
 -12   2   7      155.24      174.92     48.02 o 
 -11   2   7       94.15       62.04     23.46 o 
 -10   2   7       11.56       30.43     15.03 o 
  -9   2   7        1.96       -0.01      9.61 o 
  -8   2   7       96.44       72.28     15.35 o 
  -7   2   7        9.87       41.17     25.50 o 
  -6   2   7      449.72      483.01     28.72 o 
  -5   2   7      961.83      969.33     36.61 o 
  -4   2   7     5361.12     5332.20    129.63 o 
  -3   2   7    11826.89    11896.57    255.17 o 
  -2   2   7     5147.63     5165.91    103.51 o 
  -1   2   7      571.00      580.11     50.41 o 
   0   2   7      233.88      274.14     17.99 o 
   1   2   7     5260.94     5242.54    234.71 o 
   2   2   7     6767.88     6555.53    136.93 o 
   3   2   7     3851.72     3787.12     92.21 o 
   4   2   7     2535.84     2622.59     88.37 o 
   5   2   7      581.22      630.71     30.29 o 
   6   2   7       16.72       26.91     11.85 o 
   7   2   7       19.29       19.40     12.28 o 
   8   2   7       42.83       34.58     17.62 o 
   9   2   7      123.75      106.38     20.38 o 
  10   2   7      106.98      107.01     39.17 o 
 -12   3   7       34.88      102.78     27.22 o 
 -11   3   7       12.20       -4.16     35.44 o 
 -10   3   7       35.19       56.64     27.04 o 
  -9   3   7       89.48       78.61     32.42 o 
  -8   3   7        1.03       18.16     29.96 o 
  -7   3   7      361.45      418.27     26.42 o 
  -6   3   7     1267.92     1263.48     41.67 o 
  -5   3   7      493.03      452.55     96.41 o 
  -4   3   7     1048.79     1034.15     34.06 o 
  -3   3   7     6419.85     6256.51    125.14 o 
  -2   3   7     2222.86     2084.59     46.62 o 
  -1   3   7     1008.05     1002.29     35.09 o 
   0   3   7       35.18       47.50     18.23 o 
   1   3   7     1991.50     1850.90     53.45 o 
   2   3   7     8596.09     8439.18    263.79 o 
   3   3   7     2299.21     2286.14     69.73 o 
   4   3   7       72.52       60.04     20.53 o 
   5   3   7      374.93      496.91     34.58 o 
   6   3   7       65.18       73.65     14.95 o 
   7   3   7       14.48       24.38     16.57 o 
   8   3   7       35.72       63.27     17.12 o 
   9   3   7       11.40       48.06     40.58 o 
  10   3   7       76.24      201.77     62.98 o 
 -12   4   7       49.26      109.79     40.08 o 
 -11   4   7        4.39       52.33     30.01 o 
 -10   4   7       16.97        6.90     15.78 o 
  -9   4   7        1.51       25.59     37.29 o 
  -8   4   7        2.78       35.07     22.12 o 
  -7   4   7       48.62       55.55     20.85 o 
  -6   4   7      134.86      160.23     27.05 o 
  -5   4   7        0.75        5.59     17.31 o 
  -4   4   7      164.40      176.71     49.95 o 
  -3   4   7       40.85       53.20     16.09 o 
  -2   4   7        1.70        5.13     17.92 o 
  -1   4   7       79.61       92.03     48.49 o 
   0   4   7       14.97       50.72     17.09 o 
   1   4   7     1147.96     1221.68     45.43 o 
   2   4   7      562.97      561.93     47.40 o 
   3   4   7     1022.74      953.33     63.07 o 
   4   4   7      519.31      498.74     31.12 o 
   5   4   7       38.63       31.80     15.70 o 
   6   4   7       18.93       36.25     16.86 o 
   7   4   7       16.59       40.64     24.41 o 
   8   4   7       18.04       14.33     18.05 o 
   9   4   7       64.19       56.97     21.96 o 
  10   4   7        5.29        2.41     24.21 o 
 -11   5   7        2.69       24.72     79.41 o 
 -10   5   7       10.87       17.19     18.04 o 
  -9   5   7        1.76      -10.62     23.74 o 
  -8   5   7      272.81      324.11     50.92 o 
  -7   5   7      337.47      272.70     30.74 o 
  -6   5   7      521.12      596.23     31.33 o 
  -5   5   7      807.90      825.74     58.18 o 
  -4   5   7     1942.41     1761.10     52.28 o 
  -3   5   7       14.39       28.93     22.74 o 
  -2   5   7      215.59      312.57     33.49 o 
  -1   5   7        8.59       27.55     14.35 o 
   0   5   7        1.93       17.84     30.15 o 
   1   5   7     1025.73      925.65     58.84 o 
   2   5   7     1646.38     1775.03     65.40 o 
   3   5   7     1467.58     1623.43    122.71 o 
   4   5   7      672.00      689.44     56.02 o 
   5   5   7      464.05      579.19     36.44 o 
   6   5   7      263.66      214.75     28.01 o 
   7   5   7       15.34       13.85     15.86 o 
   8   5   7        1.61      -17.50     17.50 o 
   9   5   7       76.09       99.79     30.66 o 
 -11   6   7       80.44       40.57     36.34 o 
 -10   6   7       28.93       24.07     30.65 o 
  -9   6   7        5.58      -21.14     28.30 o 
  -8   6   7       43.31       43.98     23.98 o 
  -7   6   7       40.39       40.95     22.96 o 
  -6   6   7      439.70      402.93     54.58 o 
  -5   6   7      640.17      728.66     37.21 o 
  -4   6   7      449.78      523.81     61.79 o 
  -3   6   7      272.01      280.15     25.07 o 
  -2   6   7      235.89      229.59     24.15 o 
  -1   6   7        0.07       11.07     18.33 o 
   0   6   7        4.15      -18.65     40.91 o 
   1   6   7      158.90      186.62     28.80 o 
   2   6   7       63.30       89.68     25.29 o 
   3   6   7      131.30      115.98     27.41 o 
   4   6   7      381.51      361.66     90.99 o 
   5   6   7        2.76       17.58     14.89 o 
   6   6   7        4.27        5.60     16.21 o 
   7   6   7       17.42       26.20     20.21 o 
   8   6   7        0.70       -1.50     16.34 o 
   9   6   7        0.04        2.21     18.86 o 
 -10   7   7        0.08       22.46     54.32 o 
  -9   7   7        0.09      -20.78     50.08 o 
  -8   7   7        1.84       30.06     26.95 o 
  -7   7   7        4.97       21.90     19.74 o 
  -6   7   7       12.87       53.88     21.23 o 
  -5   7   7       14.81       27.83     18.85 o 
  -4   7   7       52.82       81.01     26.07 o 
  -3   7   7        2.51      -18.51     18.51 o 
  -2   7   7       12.42       14.02     17.88 o 
  -1   7   7       90.19       91.14     22.52 o 
   0   7   7       47.03       47.79     20.57 o 
   1   7   7       76.65       54.15     39.68 o 
   2   7   7       13.25       12.90     21.84 o 
   3   7   7       34.82       39.00     26.32 o 
   4   7   7        0.74      -17.43     17.43 o 
   5   7   7        5.45        9.89     17.62 o 
   6   7   7        0.68       20.15     17.76 o 
   7   7   7        0.58       16.51     20.91 o 
   8   7   7        4.73      -18.33     25.04 o 
 -10   8   7        0.43        7.58     34.67 o 
  -9   8   7        0.17      -12.92     33.94 o 
  -8   8   7        8.29       47.30     40.77 o 
  -7   8   7      101.39       76.91     31.26 o 
  -6   8   7      259.81      268.80     33.61 o 
  -5   8   7      770.09      706.44     54.13 o 
  -4   8   7      498.37      525.86     39.23 o 
  -3   8   7      367.35      391.04     34.50 o 
  -2   8   7      125.56      142.06     26.42 o 
  -1   8   7       15.49       24.99     20.48 o 
   0   8   7       15.92       37.24     21.43 o 
   1   8   7      360.66      389.96     35.15 o 
   2   8   7      340.94      334.02     79.06 o 
   3   8   7      240.65      156.83     29.27 o 
   4   8   7       78.82       90.62     21.35 o 
   5   8   7       43.63       41.65     20.07 o 
   6   8   7       18.19       39.76     27.52 o 
   7   8   7        3.85      -24.92     27.59 o 
  -9   9   7        2.30       39.60     67.51 o 
  -8   9   7        7.95       -6.49     49.03 o 
  -7   9   7       52.71       76.05     29.28 o 
  -6   9   7      117.78      247.15     43.23 o 
  -5   9   7      356.85      323.06     59.74 o 
  -4   9   7      301.36      308.11     51.55 o 
  -3   9   7       85.44      136.96     28.45 o 
  -2   9   7        8.93       -0.34     21.57 o 
  -1   9   7       10.24        5.81     40.85 o 
   0   9   7      336.28      274.01     42.10 o 
   1   9   7      429.09      456.05    114.31 o 
   2   9   7      318.76      330.19     89.57 o 
   3   9   7      229.66      126.13     57.65 o 
   4   9   7      148.34      119.09     30.52 o 
   5   9   7       49.66       40.44     21.95 o 
   6   9   7        9.50      108.44     89.00 o 
  -8  10   7       15.87       52.61     82.90 o 
  -7  10   7        4.07       50.48     48.05 o 
  -6  10   7       70.56       49.23     29.19 o 
  -5  10   7       69.55       42.79     28.20 o 
  -4  10   7        1.70      -25.52     30.04 o 
  -3  10   7       13.19       14.44     39.10 o 
  -2  10   7       12.96       68.28     28.69 o 
  -1  10   7       87.03       96.21     30.39 o 
   0  10   7       88.37      105.22     31.32 o 
   1  10   7      180.60       73.16     74.66 o 
   2  10   7      191.41      154.47     37.74 o 
   3  10   7      130.44      149.04     30.91 o 
   4  10   7       18.11       61.83     24.19 o 
   5  10   7        0.41       46.11     34.43 o 
  -7  11   7       31.12       39.14     39.17 o 
  -6  11   7      127.43      125.64     95.58 o 
  -5  11   7      128.65      119.78     43.49 o 
  -4  11   7       28.84       12.21     45.24 o 
  -3  11   7        1.58       16.65     27.01 o 
  -2  11   7       10.49       75.85     36.92 o 
  -1  11   7       16.27       54.09     36.79 o 
   0  11   7       83.73       46.89     29.97 o 
   1  11   7       58.70       71.29     36.29 o 
   2  11   7       74.89       45.65     24.11 o 
   3  11   7      121.13       81.31     27.70 o 
   4  11   7       50.68       59.39     26.51 o 
  -5  12   7       50.59       33.30     33.38 o 
  -4  12   7       48.57       28.07     38.42 o 
  -3  12   7       22.13       -9.00     28.69 o 
  -2  12   7      108.18       69.60     43.27 o 
  -1  12   7       75.61       60.27     40.80 o 
   0  12   7        2.19       -7.44     38.73 o 
   1  12   7       55.35       -8.77     28.76 o 
   2  12   7       79.36      109.68     30.40 o 
  -3 -15   8        0.69      -11.03     19.41 o 
  -2 -15   8        1.72       54.82     29.35 o 
  -1 -15   8       57.26       47.93     29.69 o 
   0 -15   8      116.20      143.29     38.43 o 
   1 -15   8      130.47      143.56     75.14 o 
   2 -15   8       50.26       47.99     23.34 o 
   3 -15   8        3.41       25.45     20.27 o 
   4 -15   8        0.84        0.83     17.43 o 
   5 -15   8       39.83       36.71     47.09 o 
  -5 -14   8       35.11       46.85     23.10 o 
  -4 -14   8       11.58       21.73     16.36 o 
  -3 -14   8      106.67      100.24     19.73 o 
  -2 -14   8      226.89      198.61     45.15 o 
  -1 -14   8      662.58      679.12     43.66 o 
   0 -14   8     1282.74     1246.00     57.85 o 
   1 -14   8      982.45      964.97     49.56 o 
   2 -14   8      864.16      854.92     45.98 o 
   3 -14   8      401.75      418.84     33.00 o 
   4 -14   8      191.47      176.74     64.39 o 
   5 -14   8       33.43       19.60     40.30 o 
   6 -14   8        0.37      -26.19     44.77 o 
  -6 -13   8       40.46       41.46     45.33 o 
  -5 -13   8       38.02       45.43     21.83 o 
  -4 -13   8      261.70      298.25     39.77 o 
  -3 -13   8      446.44      410.63     61.93 o 
  -2 -13   8      420.16      501.23     73.23 o 
  -1 -13   8      385.28      427.01     32.94 o 
   0 -13   8      870.42      850.04     41.91 o 
   1 -13   8     1334.34     1234.95     88.84 o 
   2 -13   8      383.15      416.03     29.96 o 
   3 -13   8      112.51      168.68     22.20 o 
   4 -13   8        4.03        4.12     40.48 o 
   5 -13   8        0.57       19.09     36.38 o 
   6 -13   8        3.09       36.12     43.17 o 
   7 -13   8        2.29       25.21     29.75 o 
  -7 -12   8      616.06      770.68     91.99 o 
  -6 -12   8      394.01      590.17     74.36 o 
  -5 -12   8      411.05      484.41     32.66 o 
  -4 -12   8      198.53      229.39     54.93 o 
  -3 -12   8        6.07       15.65     11.75 o 
  -2 -12   8      159.67      110.44     17.14 o 
  -1 -12   8       94.87      102.10     23.76 o 
   0 -12   8       17.42        6.16     14.04 o 
   1 -12   8        9.77        8.90     13.69 o 
   2 -12   8        8.46        7.61     13.29 o 
   3 -12   8       32.59       26.81     14.59 o 
   4 -12   8       75.09       74.40     20.47 o 
   5 -12   8      135.92      128.77     46.31 o 
   6 -12   8      363.13      223.13    163.02 o 
   7 -12   8      357.80      507.70    121.16 o 
   8 -12   8      391.34      475.61     57.17 o 
  -8 -11   8        1.69       63.79     79.24 o 
  -7 -11   8        5.42        7.15     36.71 o 
  -6 -11   8        2.03        7.20     22.18 o 
  -5 -11   8       14.26       18.42     14.79 o 
  -4 -11   8       81.55       79.74     15.13 o 
  -3 -11   8      334.83      345.54     20.87 o 
  -2 -11   8      859.09      857.00     42.36 o 
  -1 -11   8     1729.19     1640.02    121.88 o 
   0 -11   8     1355.39     1332.61     43.17 o 
   1 -11   8     1638.10     1696.91     49.04 o 
   2 -11   8      940.64      956.68     33.37 o 
   3 -11   8      843.46      900.22     44.37 o 
   4 -11   8      464.04      424.42    112.53 o 
   5 -11   8      124.70      100.38     43.26 o 
   6 -11   8       11.30       18.11     43.92 o 
   7 -11   8        6.12      -19.57     40.77 o 
   8 -11   8        4.87       -6.40     25.98 o 
   9 -11   8        0.46       10.94     53.27 o 
  -9 -10   8       27.31       30.27     66.83 o 
  -8 -10   8      109.12      163.65     35.80 o 
  -7 -10   8      256.52      367.94     41.92 o 
  -6 -10   8      135.58      164.80     24.89 o 
  -5 -10   8      171.00      204.94     19.69 o 
  -4 -10   8        9.64        5.86      7.39 o 
  -3 -10   8       68.87       56.44     12.50 o 
  -2 -10   8       27.20       33.04     17.42 o 
  -1 -10   8      564.42      641.27     26.84 o 
   0 -10   8      547.64      578.44     30.77 o 
   1 -10   8      104.32      100.40     18.27 o 
   2 -10   8      104.21      125.80     32.43 o 
   3 -10   8       63.39       60.14     11.41 o 
   4 -10   8      528.17      578.76     24.71 o 
   5 -10   8      868.59      742.21    108.18 o 
   6 -10   8      162.35      138.55     43.81 o 
   7 -10   8       23.47        5.77     22.44 o 
   8 -10   8        1.33       -0.28     28.48 o 
   9 -10   8        7.68      -20.90     42.00 o 
 -10  -9   8      391.59      481.62     56.50 o 
  -9  -9   8      489.90      591.01     64.49 o 
  -8  -9   8      741.13      852.48     70.28 o 
  -7  -9   8      586.05      715.55     75.09 o 
  -6  -9   8      950.30      964.55     26.75 o 
  -5  -9   8      388.84      412.99     39.56 o 
  -4  -9   8      398.14      432.63     17.28 o 
  -3  -9   8      446.96      489.24     35.58 o 
  -2  -9   8      524.04      539.15     21.01 o 
  -1  -9   8       84.56       98.53     11.16 o 
   0  -9   8      851.83      802.52     27.28 o 
   1  -9   8      953.80      962.27     45.43 o 
   2  -9   8      192.59      245.77     68.07 o 
   3  -9   8       20.14       15.09     12.53 o 
   4  -9   8      485.01      502.12     28.27 o 
   5  -9   8      381.73      437.43     42.07 o 
   6  -9   8      972.63     1012.44     68.73 o 
   7  -9   8     1748.48     1758.43     78.23 o 
   8  -9   8     1140.63     1056.51     77.41 o 
   9  -9   8      332.89      232.29    141.95 o 
  10  -9   8      117.67      124.44     38.86 o 
 -10  -8   8       13.75      -12.95     59.31 o 
  -9  -8   8        0.01       83.84     45.78 o 
  -8  -8   8       13.11       -1.92     21.60 o 
  -7  -8   8      158.88       70.97     29.74 o 
  -6  -8   8      199.15      163.04     31.35 o 
  -5  -8   8        7.32       10.17     10.73 o 
  -4  -8   8       85.33       44.43     34.13 o 
  -3  -8   8     2509.15     2436.58     59.71 o 
  -2  -8   8     2971.83     2782.65     48.51 o 
  -1  -8   8     2856.17     2807.19     50.93 o 
   0  -8   8     4236.51     4062.97     64.36 o 
   1  -8   8     3546.79     3557.27    117.46 o 
   2  -8   8     2692.51     2690.23     58.73 o 
   3  -8   8     1436.61     1440.84     36.86 o 
   4  -8   8       42.20       63.60     17.55 o 
   5  -8   8       13.01        3.15     18.94 o 
   6  -8   8       42.62       80.01     27.69 o 
   7  -8   8        0.60       21.20     43.24 o 
   8  -8   8       10.58       30.66     40.06 o 
   9  -8   8       23.24       20.47     25.52 o 
  10  -8   8        0.32       38.55     32.04 o 
 -11  -7   8        1.17      -33.43     41.01 o 
 -10  -7   8        7.71       28.90     36.21 o 
  -9  -7   8       20.48      -15.43     22.68 o 
  -8  -7   8       70.10       94.13     25.74 o 
  -7  -7   8       53.77       48.22     33.29 o 
  -6  -7   8      905.66      840.34     50.20 o 
  -5  -7   8     2790.31     2668.54     88.53 o 
  -4  -7   8     2366.05     2455.73     37.52 o 
  -3  -7   8     1473.24     1456.50     29.06 o 
  -2  -7   8     1113.20     1100.42     24.45 o 
  -1  -7   8      564.69      537.14     24.50 o 
   0  -7   8      649.62      583.45     16.18 o 
   1  -7   8     1614.72     1639.03     28.07 o 
   2  -7   8     1089.88      980.27     20.96 o 
   3  -7   8      261.40      276.33     25.18 o 
   4  -7   8     1121.78     1248.55     95.86 o 
   5  -7   8      814.25      836.09    154.86 o 
   6  -7   8      141.54      153.71     30.64 o 
   7  -7   8       14.23       35.97     35.02 o 
   8  -7   8       33.19       42.30     28.63 o 
   9  -7   8        7.94       -8.60     23.00 o 
  10  -7   8        6.92        2.31     28.22 o 
  11  -7   8       13.43      -10.24     37.94 o 
 -11  -6   8       82.44       75.19     42.88 o 
 -10  -6   8      385.00      458.99     60.65 o 
  -9  -6   8      825.36      969.96    113.92 o 
  -8  -6   8      397.75      487.43     51.94 o 
  -7  -6   8     1061.78     1123.28     65.42 o 
  -6  -6   8     3434.27     3420.91     93.26 o 
  -5  -6   8     1018.38     1046.85     38.63 o 
  -4  -6   8      464.06      471.79     30.77 o 
  -3  -6   8       39.57       29.43     11.08 o 
  -2  -6   8       45.85       51.62      7.49 o 
  -1  -6   8      862.82      936.69     14.36 o 
   0  -6   8     1045.83      951.19     27.27 o 
   1  -6   8      112.74      106.64      6.91 o 
   2  -6   8      203.36      219.98     23.43 o 
   3  -6   8      168.26      170.63     37.33 o 
   4  -6   8      238.18      246.41     30.28 o 
   5  -6   8     1856.81     1648.99     77.32 o 
   6  -6   8     2438.94     2475.89    109.04 o 
   7  -6   8      749.79     1092.35    105.45 o 
   8  -6   8      142.53      217.56     31.39 o 
   9  -6   8      226.60      276.09     55.08 o 
  10  -6   8      173.51      141.62     35.02 o 
  11  -6   8       50.21       51.03     32.19 o 
 -11  -5   8       28.59       23.37     57.00 o 
 -10  -5   8        7.83       34.52     33.16 o 
  -9  -5   8       40.08      -24.18     46.39 o 
  -8  -5   8      170.07      135.01     34.19 o 
  -7  -5   8        0.49      -19.70     37.08 o 
  -6  -5   8       34.86       78.63     25.10 o 
  -5  -5   8        2.11       -0.51     11.11 o 
  -4  -5   8     1379.19     1351.39     44.94 o 
  -3  -5   8     2690.89     2529.08     26.01 o 
  -2  -5   8     1752.84     1610.19     18.30 o 
  -1  -5   8     8818.28     8793.19    128.96 o 
   0  -5   8     6938.12     6769.05    115.75 o 
   1  -5   8     5294.05     5156.92    156.09 o 
   2  -5   8     5600.66     5494.32    150.13 o 
   3  -5   8     3985.80     3876.20    143.60 o 
   4  -5   8     1419.87     1529.93     62.71 o 
   5  -5   8      291.99      353.98     36.10 o 
   6  -5   8      288.41      355.63     40.23 o 
   7  -5   8        1.79      -27.67     27.67 o 
   8  -5   8      155.15      126.51     36.45 o 
   9  -5   8       24.60       -1.31     26.60 o 
  10  -5   8        2.78       24.77     34.10 o 
  11  -5   8        0.69        5.49     29.78 o 
 -12  -4   8        2.12      -20.79     57.22 o 
 -11  -4   8       26.79       16.97     32.38 o 
 -10  -4   8       29.64       -4.89     26.11 o 
  -9  -4   8       88.96       79.41     51.39 o 
  -8  -4   8      382.16      399.79     42.80 o 
  -7  -4   8      356.68      479.25     65.28 o 
  -6  -4   8      756.10      724.87     45.22 o 
  -5  -4   8      676.69      689.08     38.88 o 
  -4  -4   8     1018.49     1090.47     43.80 o 
  -3  -4   8      436.17      382.60      9.20 o 
  -2  -4   8     4367.99     4510.70     68.05 o 
  -1  -4   8     3518.72     3551.15     68.79 o 
   0  -4   8     1446.21     1425.81     35.61 o 
   1  -4   8     1047.29      958.17     27.10 o 
   2  -4   8     6588.38     4510.29   1500.70 o 
   3  -4   8     7515.87     7901.75    206.00 o 
   4  -4   8     1432.17     1375.96     55.23 o 
   5  -4   8      391.51      395.45     55.70 o 
   6  -4   8      342.81      331.68     39.80 o 
   7  -4   8       81.78       73.74     29.29 o 
   8  -4   8        2.55       29.22     28.13 o 
   9  -4   8        5.28       28.74     30.90 o 
  10  -4   8       62.30      121.31     43.65 o 
  11  -4   8       20.03        4.30     33.57 o 
 -12  -3   8       26.92       55.05     38.20 o 
 -11  -3   8       92.38      118.70     38.88 o 
 -10  -3   8      434.38      447.93     51.37 o 
  -9  -3   8      335.56      437.77     45.44 o 
  -8  -3   8     1326.31     1378.43     72.37 o 
  -7  -3   8     3064.88     2914.62    108.96 o 
  -6  -3   8     2649.76     2631.45     92.98 o 
  -5  -3   8     2084.03     2084.16     72.65 o 
  -4  -3   8      575.83      519.63     30.27 o 
  -3  -3   8     4651.08     4734.35    291.16 o 
  -2  -3   8       36.07       33.10      4.06 o 
  -1  -3   8     3066.97     3031.76     37.16 o 
   0  -3   8      502.95      465.91     15.32 o 
   1  -3   8      249.01      266.18     16.19 o 
   2  -3   8       24.58       60.66     12.75 o 
   3  -3   8      121.80      146.85     17.21 o 
   4  -3   8     2123.26     2183.02     46.14 o 
   5  -3   8     3924.14     3830.01     74.45 o 
   6  -3   8     3704.47     3597.61     82.75 o 
   7  -3   8     2397.53     2353.60    103.42 o 
   8  -3   8      988.24      932.12     67.50 o 
   9  -3   8      418.17      421.46     55.58 o 
  10  -3   8      341.45      123.91     71.22 o 
  11  -3   8      119.76       57.90     42.20 o 
 -12  -2   8       22.90       -6.37     29.46 o 
 -11  -2   8       14.51       19.29     28.30 o 
 -10  -2   8       14.76       -4.22      4.96 o 
  -9  -2   8        4.28       11.78      6.82 o 
  -8  -2   8       21.05       17.36      5.64 o 
  -7  -2   8       11.46       12.10      4.14 o 
  -6  -2   8        8.09        6.07      2.57 o 
  -5  -2   8      266.03      240.03     57.76 o 
  -4  -2   8     1804.32     1789.34     20.82 o 
  -3  -2   8     8309.91     8710.35    120.54 o 
  -2  -2   8     9798.57     9570.20    156.08 o 
  -1  -2   8     6205.93     6034.21     99.13 o 
   0  -2   8     4140.11     4040.12     70.44 o 
   1  -2   8     2867.02     2863.74     50.88 o 
   2  -2   8      169.26      114.82     18.56 o 
   3  -2   8     1203.08     1117.74     36.72 o 
   4  -2   8      546.39      600.80     67.51 o 
   5  -2   8       15.06       24.95      5.70 o 
   6  -2   8       18.46       22.36      6.16 o 
   7  -2   8       95.03       78.18     15.34 o 
   8  -2   8        0.03       -6.86     21.83 o 
   9  -2   8        0.45        0.40     24.99 o 
  10  -2   8        4.20       -6.47     48.41 o 
  11  -2   8       24.74       41.58     39.41 o 
 -11  -1   8       44.96       22.49     46.10 o 
 -10  -1   8       86.76       78.20     24.15 o 
  -9  -1   8      201.34      229.47     20.28 o 
  -8  -1   8       29.70       24.65      6.52 o 
  -7  -1   8      226.51      215.17     13.45 o 
  -6  -1   8      623.77      623.42     61.11 o 
  -5  -1   8      622.06      657.56     20.07 o 
  -4  -1   8      100.35       93.10      5.99 o 
  -3  -1   8      175.69      171.48     10.45 o 
  -2  -1   8     1483.48     1449.98     37.61 o 
  -1  -1   8     1676.31     1629.86     27.58 o 
   0  -1   8     3313.15     3224.17     54.36 o 
   1  -1   8     1980.72     1924.45     66.89 o 
   2  -1   8      342.50      293.69     18.31 o 
   3  -1   8      748.69      702.80     47.86 o 
   4  -1   8     1031.08      946.45     69.39 o 
   5  -1   8       38.21       27.91     10.49 o 
   6  -1   8       46.87       37.91      9.52 o 
   7  -1   8        1.47       11.27     10.03 o 
   8  -1   8      103.72       90.41     13.28 o 
   9  -1   8       61.04       45.31     12.94 o 
  10  -1   8       91.19       67.77     62.33 o 
  11  -1   8       64.54      176.29     51.79 o 
 -11   0   8      312.52      331.80     45.21 o 
 -10   0   8      663.69      612.54     44.26 o 
  -9   0   8     1533.09     1557.68     67.19 o 
  -8   0   8      674.60      646.77     19.16 o 
  -7   0   8      309.57      358.76     16.44 o 
  -6   0   8     1397.30     1377.75     23.45 o 
  -5   0   8     1328.82     1309.84     26.43 o 
  -4   0   8      978.64      917.71     25.11 o 
  -3   0   8      877.01      973.09     53.90 o 
  -2   0   8       43.78       57.36      7.29 o 
  -1   0   8      332.02      391.40     24.60 o 
   0   0   8      210.50      217.06     12.15 o 
   1   0   8       37.19       72.19     10.66 o 
   2   0   8      708.75      762.33     29.26 o 
   3   0   8       54.99       52.93     15.63 o 
   4   0   8      749.92      690.46     43.73 o 
   5   0   8     1017.24     1105.91     39.09 o 
   6   0   8       58.67       66.27     13.39 o 
   7   0   8      292.76      302.60     54.79 o 
   8   0   8     1196.86     1226.17     42.21 o 
   9   0   8      498.30      510.97     44.73 o 
  10   0   8      162.31      121.17     60.39 o 
  11   0   8       85.38      128.78     48.76 o 
 -11   1   8       14.87        9.97     15.34 o 
 -10   1   8        0.02       -2.44     15.82 o 
  -9   1   8       78.80       73.97     13.70 o 
  -8   1   8      127.68      170.38     16.51 o 
  -7   1   8      385.58      347.42     31.33 o 
  -6   1   8       76.50       59.48     11.25 o 
  -5   1   8      578.56      534.04     33.91 o 
  -4   1   8      662.79      601.43     45.16 o 
  -3   1   8     5168.54     4875.47     92.83 o 
  -2   1   8     5187.52     5075.61    137.99 o 
  -1   1   8     5345.16     5061.90     91.75 o 
   0   1   8     2938.06     2667.66     59.02 o 
   1   1   8     3100.90     3057.05    107.29 o 
   2   1   8     5854.15     5592.99    125.90 o 
   3   1   8     3690.77     3573.23     81.12 o 
   4   1   8      698.12      703.04     49.68 o 
   5   1   8       24.96       14.85     20.30 o 
   6   1   8      584.17      607.12     25.50 o 
   7   1   8       77.49       54.20     14.31 o 
   8   1   8       28.00       27.66     16.40 o 
   9   1   8        0.54       -0.68     13.87 o 
  10   1   8        1.97       63.59     44.77 o 
 -11   2   8       77.37      110.83     29.08 o 
 -10   2   8      208.64      207.49     40.32 o 
  -9   2   8      278.27      263.97     22.25 o 
  -8   2   8      584.78      638.42     35.02 o 
  -7   2   8       71.26      119.21     13.77 o 
  -6   2   8      119.92      166.45     51.62 o 
  -5   2   8      223.00      236.07     17.77 o 
  -4   2   8     2670.82     2585.68     53.18 o 
  -3   2   8     2468.33     2387.22    117.25 o 
  -2   2   8     2852.50     2602.02     59.65 o 
  -1   2   8     3586.85     3535.26     69.92 o 
   0   2   8     1256.09     1274.38    110.63 o 
   1   2   8     1863.03     1913.16     50.10 o 
   2   2   8     3847.42     3587.35    128.04 o 
   3   2   8      125.87      128.47     17.88 o 
   4   2   8       24.86       39.90     44.19 o 
   5   2   8       16.10       14.97     13.23 o 
   6   2   8      410.84      409.58     49.84 o 
   7   2   8      209.89      155.10     24.85 o 
   8   2   8      279.74      223.21     23.74 o 
   9   2   8       61.42      112.26     37.29 o 
  10   2   8        9.99       42.84     58.16 o 
 -12   3   8       47.14       84.89     32.69 o 
 -11   3   8      215.36      189.54     23.56 o 
 -10   3   8      403.87      455.60     32.92 o 
  -9   3   8      481.33      533.08     30.39 o 
  -8   3   8     1626.93     1775.13    100.77 o 
  -7   3   8     1603.21     1654.54     45.90 o 
  -6   3   8      717.05      853.15     97.22 o 
  -5   3   8     1040.10      995.38    105.44 o 
  -4   3   8       26.10       19.83     13.09 o 
  -3   3   8     2034.12     2120.78    132.24 o 
  -2   3   8     2961.02     2949.86    159.98 o 
  -1   3   8      447.16      442.88     21.74 o 
   0   3   8       15.70       34.44     14.92 o 
   1   3   8       43.36       52.57     14.44 o 
   2   3   8       52.44       69.81     16.49 o 
   3   3   8        6.04      -21.91     27.53 o 
   4   3   8      181.39      187.24     23.15 o 
   5   3   8     1538.64     1608.82     43.07 o 
   6   3   8     1206.40     1332.21     51.70 o 
   7   3   8      932.52      976.46     67.44 o 
   8   3   8      755.69      822.71     42.88 o 
   9   3   8      419.21      507.86     44.28 o 
  10   3   8       28.90       -9.62     30.74 o 
 -11   4   8       11.41       -9.14     16.74 o 
 -10   4   8        0.00       32.00     22.20 o 
  -9   4   8       60.51       47.75     40.35 o 
  -8   4   8       83.95       89.02     18.23 o 
  -7   4   8        3.65      -17.00     17.00 o 
  -6   4   8      186.98      170.90     19.16 o 
  -5   4   8      684.96      665.46     86.12 o 
  -4   4   8      427.38      438.43     37.38 o 
  -3   4   8      856.87      764.96     36.33 o 
  -2   4   8     2574.02     2478.24     62.08 o 
  -1   4   8     3410.55     3430.38     99.71 o 
   0   4   8     4518.13     4202.40    111.55 o 
   1   4   8     4601.31     4250.84    115.81 o 
   2   4   8     1548.29     1518.44     73.47 o 
   3   4   8       75.93      105.35     24.54 o 
   4   4   8        7.68       22.64     54.72 o 
   5   4   8      215.97      179.73     19.58 o 
   6   4   8      216.98      182.78     27.03 o 
   7   4   8        0.04        3.39     30.73 o 
   8   4   8        0.48       -1.30     15.03 o 
   9   4   8       10.31       27.78     29.02 o 
 -11   5   8       16.55      139.31     63.25 o 
 -10   5   8       18.41        4.76     20.55 o 
  -9   5   8       20.98        5.48     23.41 o 
  -8   5   8       66.66       77.01     20.30 o 
  -7   5   8      272.16      263.34     46.51 o 
  -6   5   8      291.09      310.60     25.28 o 
  -5   5   8      168.23      299.73     30.73 o 
  -4   5   8      371.10      438.92     32.67 o 
  -3   5   8      331.01      328.69     29.53 o 
  -2   5   8      949.84      911.64     90.11 o 
  -1   5   8     1184.13     1175.13     64.98 o 
   0   5   8     1206.48     1245.29     52.76 o 
   1   5   8      208.13      169.86     27.55 o 
   2   5   8      388.99      493.96    114.16 o 
   3   5   8      236.21      241.54     27.64 o 
   4   5   8       11.40       47.85     24.78 o 
   5   5   8        0.58        0.41     14.20 o 
   6   5   8        0.65       -8.19     17.24 o 
   7   5   8        7.46       17.81     18.10 o 
   8   5   8        0.35       16.50     20.04 o 
   9   5   8       68.08       45.78     35.59 o 
 -11   6   8      115.83      132.52     44.24 o 
 -10   6   8       92.69       26.10     32.42 o 
  -9   6   8      288.65      451.21     51.93 o 
  -8   6   8      372.28      462.61     35.22 o 
  -7   6   8      595.07      621.43     48.94 o 
  -6   6   8      493.38      588.28     42.47 o 
  -5   6   8      400.26      387.14     30.15 o 
  -4   6   8      334.11      394.20     47.35 o 
  -3   6   8       66.42       50.17     22.10 o 
  -2   6   8       39.59       83.54     33.00 o 
  -1   6   8      197.35      174.38     29.16 o 
   0   6   8      126.27       64.10     25.65 o 
   1   6   8      220.54      205.89     31.54 o 
   2   6   8        0.10      -21.70     21.70 o 
   3   6   8      285.73      414.92     34.19 o 
   4   6   8      387.13      388.28     81.42 o 
   5   6   8      410.11      456.91     46.30 o 
   6   6   8      915.38     1015.20     79.38 o 
   7   6   8      510.77      524.40     79.75 o 
   8   6   8      232.41      142.08     33.55 o 
 -10   7   8        0.02       28.10     34.94 o 
  -9   7   8        7.30      -17.67     50.69 o 
  -8   7   8       47.19       57.99     24.08 o 
  -7   7   8       68.66       94.00     24.87 o 
  -6   7   8       12.60       15.90     22.76 o 
  -5   7   8       99.34      122.57     30.44 o 
  -4   7   8      782.14      924.08     93.37 o 
  -3   7   8     1289.53     1247.86     63.24 o 
  -2   7   8     1436.74     1521.85     70.95 o 
  -1   7   8     1541.48     1596.79    103.21 o 
   0   7   8     2022.66     2011.83     72.71 o 
   1   7   8      949.46     1064.68     60.64 o 
   2   7   8      462.30      366.42     54.91 o 
   3   7   8      333.91      253.88     38.81 o 
   4   7   8       22.47        4.24     15.06 o 
   5   7   8        3.54       13.25     18.43 o 
   6   7   8       19.78       -6.73     21.07 o 
   7   7   8       35.00       28.86     23.26 o 
   8   7   8       38.15       -5.37     22.93 o 
  -9   8   8       25.18       -6.60     74.56 o 
  -8   8   8      151.82      150.79     35.34 o 
  -7   8   8      208.83      240.60     34.46 o 
  -6   8   8      184.19      145.99     29.89 o 
  -5   8   8       56.01       43.69     28.65 o 
  -4   8   8       94.02       51.25     28.89 o 
  -3   8   8      332.71      346.26     41.87 o 
  -2   8   8       89.49       66.88     38.71 o 
  -1   8   8      159.87      127.01     32.65 o 
   0   8   8      303.98      275.76     33.85 o 
   1   8   8      192.23      170.81     30.00 o 
   2   8   8      112.93       96.65     27.01 o 
   3   8   8       63.65       14.14     22.10 o 
   4   8   8      239.62      197.65     38.20 o 
   5   8   8       91.43       82.13     26.09 o 
   6   8   8       12.41       28.46     27.51 o 
   7   8   8        0.11      -15.31     28.07 o 
  -9   9   8      121.54      174.98     50.78 o 
  -8   9   8      211.22      303.18    124.89 o 
  -7   9   8      323.50      441.60    100.53 o 
  -6   9   8      214.27      246.80     58.36 o 
  -5   9   8       24.46       18.14     27.76 o 
  -4   9   8        5.44       -9.86     31.18 o 
  -3   9   8       10.92       17.98     22.96 o 
  -2   9   8      104.42       99.76     28.43 o 
  -1   9   8      118.82      121.46     65.12 o 
   0   9   8        5.00      -24.75     24.75 o 
   1   9   8       15.48      -10.12     22.25 o 
   2   9   8        1.33       12.37     23.09 o 
   3   9   8      107.88       95.41     36.78 o 
   4   9   8      286.71      240.79     31.31 o 
   5   9   8      231.45      402.33     84.40 o 
   6   9   8      137.92       80.71     35.68 o 
  -8  10   8        2.38      -21.47     29.30 o 
  -7  10   8        0.38        6.74     25.86 o 
  -6  10   8        1.61       41.35     34.50 o 
  -5  10   8       23.86      132.70     62.87 o 
  -4  10   8       66.86       63.46     36.48 o 
  -3  10   8      205.37      391.29     84.96 o 
  -2  10   8      304.39      356.99     53.62 o 
  -1  10   8      363.32      309.16     50.24 o 
   0  10   8      424.02      360.42     53.64 o 
   1  10   8      359.16      426.56     57.16 o 
   2  10   8      119.40       57.62     29.52 o 
   3  10   8       68.76       39.49     23.46 o 
   4  10   8       49.03       25.22     25.50 o 
   5  10   8        7.04       89.83     36.92 o 
  -6  11   8       75.54      102.00     37.82 o 
  -5  11   8      127.17      102.59     36.93 o 
  -4  11   8      132.05      100.26     43.90 o 
  -3  11   8      150.63      184.87     48.32 o 
  -2  11   8      138.57      147.37     47.12 o 
  -1  11   8        0.86      -25.92     29.11 o 
   0  11   8        0.61       16.33     45.47 o 
   1  11   8       60.37        6.62     44.04 o 
   2  11   8      132.11       98.70     59.78 o 
   3  11   8       45.08       53.93     26.94 o 
  -4  12   8        0.03      -11.00     32.03 o 
  -3  12   8        0.62      -20.68     54.06 o 
  -2  12   8       38.58       54.28     43.89 o 
  -1  12   8       94.37       80.30     38.25 o 
   0  12   8       73.87       41.03     47.68 o 
   1  12   8        4.38       11.13     37.89 o 
  -3 -15   9        0.20      -27.03     27.03 o 
  -2 -15   9        0.39       34.04     58.63 o 
  -1 -15   9        1.52      -20.52     21.36 o 
   0 -15   9        0.14      -12.52     30.53 o 
   1 -15   9        9.35        1.23     40.44 o 
   2 -15   9        0.61       46.46     38.37 o 
   3 -15   9       16.39      -15.33     19.68 o 
   4 -15   9        3.99       -2.97     35.52 o 
  -5 -14   9       47.44       75.52     49.36 o 
  -4 -14   9      350.94      447.02    162.65 o 
  -3 -14   9      321.38      243.05    154.69 o 
  -2 -14   9      422.16      410.10     35.74 o 
  -1 -14   9      172.64      100.68     30.41 o 
   0 -14   9       37.46       71.66     22.46 o 
   1 -14   9        4.57       27.94     28.42 o 
   2 -14   9      264.73      231.20     30.77 o 
   3 -14   9      349.12      355.45     70.23 o 
   4 -14   9      338.58      241.09     54.99 o 
   5 -14   9      332.30      507.16     74.96 o 
   6 -14   9      209.13      183.49     48.52 o 
  -6 -13   9       57.15       35.07     73.14 o 
  -5 -13   9       49.59       78.96     28.78 o 
  -4 -13   9      146.30      135.93     30.01 o 
  -3 -13   9      178.44      205.88     28.48 o 
  -2 -13   9      486.96      570.09    124.29 o 
  -1 -13   9      414.11      429.78     50.04 o 
   0 -13   9        4.99       24.50     21.08 o 
   1 -13   9        0.02      -19.70     19.70 o 
   2 -13   9       69.99       58.47     45.35 o 
   3 -13   9      388.53      365.25     26.07 o 
   4 -13   9      403.68      432.91     34.64 o 
   5 -13   9      175.54       97.39     46.69 o 
   6 -13   9       80.81       34.55     34.43 o 
   7 -13   9       37.70      -30.49     49.88 o 
  -7 -12   9       15.14      -13.93     42.05 o 
  -6 -12   9        4.75       60.43     44.77 o 
  -5 -12   9       83.14      116.01     53.07 o 
  -4 -12   9        2.80       -2.65     25.73 o 
  -3 -12   9       27.70       18.00     20.57 o 
  -2 -12   9       19.22       21.81     20.43 o 
  -1 -12   9       30.70        9.52     14.43 o 
   0 -12   9      162.77      181.48     33.58 o 
   1 -12   9       75.55       62.19     23.22 o 
   2 -12   9       46.97       23.91     16.06 o 
   3 -12   9       41.32       32.31     18.40 o 
   4 -12   9        0.07        0.60     11.70 o 
   5 -12   9       24.15       18.46     32.12 o 
   6 -12   9        0.94        0.58     22.23 o 
   7 -12   9        0.19       27.18     35.78 o 
   8 -12   9        0.15       39.81     39.72 o 
  -8 -11   9       11.84        0.38     36.78 o 
  -7 -11   9        0.17        1.25     53.80 o 
  -6 -11   9       70.04       67.52     17.99 o 
  -5 -11   9      207.99      325.31     36.32 o 
  -4 -11   9      370.28      410.96     39.33 o 
  -3 -11   9      645.45      631.17     29.79 o 
  -2 -11   9      177.36      185.58     37.30 o 
  -1 -11   9        1.31       18.32     15.63 o 
   0 -11   9       46.86       48.45     17.83 o 
   1 -11   9        5.07       17.87     14.19 o 
   2 -11   9      231.59      257.25     32.56 o 
   3 -11   9      845.86      836.20     29.10 o 
   4 -11   9      662.66      682.22     98.97 o 
   5 -11   9      976.03     1014.02     77.37 o 
   6 -11   9      267.42      298.86     45.96 o 
   7 -11   9       32.40       21.28     26.61 o 
   8 -11   9        8.66        3.50     25.88 o 
   9 -11   9        9.77      -19.42     31.88 o 
  -9 -10   9       16.90       49.40     40.80 o 
  -8 -10   9        0.65        1.00     30.58 o 
  -7 -10   9       47.20       61.93     27.99 o 
  -6 -10   9       11.43       17.81      9.79 o 
  -5 -10   9      126.40       49.49     42.83 o 
  -4 -10   9      327.87      386.31     37.41 o 
  -3 -10   9     1589.10     1663.40     44.91 o 
  -2 -10   9     1110.94     1158.12     31.15 o 
  -1 -10   9       71.93       77.56     14.58 o 
   0 -10   9      147.51      159.75     19.56 o 
   1 -10   9        2.38       -8.64     10.96 o 
   2 -10   9        2.09       18.73     29.70 o 
   3 -10   9      124.83      164.34     25.81 o 
   4 -10   9        9.75       25.51     10.98 o 
   5 -10   9      265.88      381.85    101.83 o 
   6 -10   9      715.61      752.52    122.86 o 
   7 -10   9      234.87      254.49     45.87 o 
   8 -10   9       19.51       42.57     28.86 o 
   9 -10   9        1.88       53.07     33.43 o 
 -10  -9   9      101.17      127.72     56.07 o 
  -9  -9   9       63.37       79.13     32.91 o 
  -8  -9   9       31.07       48.94     70.36 o 
  -7  -9   9       21.42       40.97     51.76 o 
  -6  -9   9        0.54      -10.93     19.34 o 
  -5  -9   9      214.94      237.20     24.63 o 
  -4  -9   9      150.77      142.92     21.99 o 
  -3  -9   9      776.08      748.64     28.63 o 
  -2  -9   9      251.80      326.32     43.69 o 
  -1  -9   9      276.93      330.65     20.98 o 
   0  -9   9        5.82        6.21      7.86 o 
   1  -9   9      713.02      741.71     56.28 o 
   2  -9   9      352.79      355.88     31.88 o 
   3  -9   9      103.18      130.08      9.16 o 
   4  -9   9       55.99       30.44     17.41 o 
   5  -9   9        0.12        0.64     16.22 o 
   6  -9   9        1.08       -6.83     25.98 o 
   7  -9   9       33.66       48.67     27.62 o 
   8  -9   9        9.10       46.85     36.12 o 
   9  -9   9        4.73       30.69     29.53 o 
  10  -9   9        6.89       -4.88     27.56 o 
 -10  -8   9      108.70       30.64     41.21 o 
  -9  -8   9       68.03      103.03     69.32 o 
  -8  -8   9        2.52       -1.81     35.47 o 
  -7  -8   9        2.33        5.51     54.92 o 
  -6  -8   9      615.39      694.98     84.17 o 
  -5  -8   9      545.45      589.51     11.86 o 
  -4  -8   9     1203.94     1179.84     45.44 o 
  -3  -8   9     3922.36     3892.71     65.35 o 
  -2  -8   9     5541.09     5543.41     98.29 o 
  -1  -8   9     1480.52     1496.72     32.75 o 
   0  -8   9      197.80      200.59     20.56 o 
   1  -8   9     1099.86     1108.27     21.60 o 
   2  -8   9     2646.36     2605.01     87.29 o 
   3  -8   9      880.26      939.28     55.11 o 
   4  -8   9        7.79       17.07     15.87 o 
   5  -8   9      286.01      291.06     34.17 o 
   6  -8   9       89.88      101.16     25.06 o 
   7  -8   9       28.00       19.76     28.01 o 
   8  -8   9        2.52        4.03     52.04 o 
   9  -8   9        1.57      -23.21     26.98 o 
  10  -8   9       33.20       -2.50     28.77 o 
 -11  -7   9      121.95      144.58     86.97 o 
 -10  -7   9       62.02      -29.81     36.47 o 
  -9  -7   9      135.27       71.57     39.44 o 
  -8  -7   9        0.46       63.93     33.77 o 
  -7  -7   9        3.69        0.66     16.12 o 
  -6  -7   9      805.89      787.94     41.51 o 
  -5  -7   9     2356.78     2236.75     77.32 o 
  -4  -7   9     3990.53     4008.19     48.45 o 
  -3  -7   9     1863.45     1794.04     29.29 o 
  -2  -7   9      785.94      793.22     17.52 o 
  -1  -7   9       11.29        2.33      5.63 o 
   0  -7   9       13.65       12.18      7.71 o 
   1  -7   9      139.87      164.45     16.57 o 
   2  -7   9      247.31      259.26     26.69 o 
   3  -7   9     1343.99     1254.38     40.79 o 
   4  -7   9     1047.75     1027.84     94.90 o 
   5  -7   9      642.53      624.92     37.32 o 
   6  -7   9      291.67      268.74     41.89 o 
   7  -7   9       79.30       54.77     23.91 o 
   8  -7   9       62.00       69.98     26.78 o 
   9  -7   9       10.17       -3.42     27.25 o 
  10  -7   9        4.46        7.83     44.13 o 
 -11  -6   9       28.21       37.12     40.09 o 
 -10  -6   9       70.92      117.63     42.84 o 
  -9  -6   9        1.11       43.15     34.60 o 
  -8  -6   9        7.76      -22.86     46.07 o 
  -7  -6   9      778.43      754.42     57.03 o 
  -6  -6   9      515.34      566.46     49.28 o 
  -5  -6   9      133.33      113.77     35.14 o 
  -4  -6   9      140.51      166.95     27.59 o 
  -3  -6   9      157.18      166.08     17.90 o 
  -2  -6   9      151.50      199.02      7.62 o 
  -1  -6   9       57.81       86.49     15.39 o 
   0  -6   9       59.71       44.95      6.72 o 
   1  -6   9        2.22       18.52     13.40 o 
   2  -6   9       13.42       16.53      7.67 o 
   3  -6   9        3.45       24.75     28.47 o 
   4  -6   9      225.76      182.34     29.18 o 
   5  -6   9      409.57      453.86     43.66 o 
   6  -6   9      109.03       80.65     51.67 o 
   7  -6   9      182.25       97.52     34.20 o 
   8  -6   9       65.31       88.84     59.32 o 
   9  -6   9       59.21       61.65     38.85 o 
  10  -6   9        0.55       31.40     34.22 o 
  11  -6   9        0.08       60.02     46.30 o 
 -11  -5   9       89.72       25.60     36.66 o 
 -10  -5   9       36.52       50.57     57.30 o 
  -9  -5   9        0.47      -28.79     29.95 o 
  -8  -5   9       94.04      107.42     53.00 o 
  -7  -5   9      370.62      324.85     41.31 o 
  -6  -5   9     1243.39     1119.07     89.98 o 
  -5  -5   9      774.36      731.00     44.44 o 
  -4  -5   9     1340.93     1294.03     53.75 o 
  -3  -5   9     1228.35     1087.94     12.59 o 
  -2  -5   9      297.57      265.03     13.16 o 
  -1  -5   9       81.52       65.78      7.65 o 
   0  -5   9        0.50       -7.07      7.07 o 
   1  -5   9      614.29      648.58     31.03 o 
   2  -5   9     1960.08     1924.94     33.25 o 
   3  -5   9     1801.47     1818.78     63.91 o 
   4  -5   9     2628.89     2496.27     89.78 o 
   5  -5   9     2164.32     2097.97     87.66 o 
   7  -5   9      197.89      219.83     39.60 o 
   8  -5   9        0.38        9.18     27.31 o 
   9  -5   9       19.40       38.10     34.55 o 
  10  -5   9       81.35       80.42     43.62 o 
  11  -5   9       94.80       92.65    103.76 o 
 -11  -4   9      187.79      130.64     44.11 o 
 -10  -4   9      169.06      153.92     41.80 o 
  -9  -4   9       89.68       97.98     33.56 o 
  -8  -4   9      339.64      348.81     69.02 o 
  -7  -4   9      120.66      147.90     30.93 o 
  -6  -4   9      851.33      830.20     50.99 o 
  -5  -4   9     1903.85     2044.36     74.41 o 
  -4  -4   9      696.58      591.30     34.70 o 
  -3  -4   9     2365.16     2405.61     25.87 o 
  -2  -4   9     7403.53     7464.63    127.10 o 
  -1  -4   9     4071.54     4355.01     76.85 o 
   0  -4   9     2004.56     2044.55     30.70 o 
   1  -4   9      410.61      408.17     16.41 o 
   2  -4   9     2823.36     2795.18     39.40 o 
   3  -4   9     1947.23     1771.94     52.16 o 
   4  -4   9     2779.45     2720.27     94.57 o 
   5  -4   9     1459.61     1410.93     68.40 o 
   6  -4   9      226.28      155.76     53.43 o 
   7  -4   9        8.63       34.81     27.31 o 
   8  -4   9       13.20      -24.41     29.01 o 
   9  -4   9        4.03       -5.57     28.96 o 
  10  -4   9       83.34       15.30     35.62 o 
  11  -4   9       20.28       41.67     67.75 o 
 -12  -3   9        0.59      -20.02     34.53 o 
 -11  -3   9        0.35       26.36     52.05 o 
 -10  -3   9        6.66       43.94     31.66 o 
  -9  -3   9       19.82       40.75     29.19 o 
  -8  -3   9      151.43      158.12     52.40 o 
  -7  -3   9      523.94      489.75     44.02 o 
  -6  -3   9       33.05       49.10     22.53 o 
  -5  -3   9      126.55      121.70     23.15 o 
  -4  -3   9      510.13      600.47     33.47 o 
  -3  -3   9      184.16      191.85      8.61 o 
  -2  -3   9       44.38       71.67     10.48 o 
  -1  -3   9       97.35       80.79      8.18 o 
   0  -3   9      691.06      709.75     33.00 o 
   1  -3   9     2288.91     2451.54     46.57 o 
   2  -3   9      226.03      256.43     51.62 o 
   3  -3   9       21.17       24.32     11.56 o 
   4  -3   9       61.28       37.54     14.47 o 
   5  -3   9       27.81       29.72      7.03 o 
   6  -3   9      396.92      349.59     20.92 o 
   7  -3   9      267.71      207.98     38.89 o 
   8  -3   9        0.13      -24.09     29.32 o 
   9  -3   9        0.56       13.63     49.68 o 
  10  -3   9       17.62       35.62     38.44 o 
  11  -3   9        5.92      -22.09     63.44 o 
 -12  -2   9       35.94       28.88     55.83 o 
 -11  -2   9       72.82       52.40     33.78 o 
 -10  -2   9        2.25      -28.93     28.93 o 
  -9  -2   9        5.70        7.81      4.38 o 
  -8  -2   9      303.81      297.14      8.58 o 
  -7  -2   9      619.85      618.83     21.40 o 
  -6  -2   9       85.08       93.19     10.25 o 
  -5  -2   9     1288.09     1163.24     17.33 o 
  -4  -2   9     1755.25     1676.31     22.61 o 
  -3  -2   9     5882.69     5896.57     95.00 o 
  -2  -2   9     3114.87     3071.31     60.56 o 
  -1  -2   9        5.13        0.07      8.76 o 
   0  -2   9      887.30      974.36     22.06 o 
   1  -2   9      466.50      431.07     16.61 o 
   2  -2   9        5.65       26.47     12.35 o 
   3  -2   9     3408.24     3495.86    144.70 o 
   4  -2   9     3045.03     2972.07    172.60 o 
   5  -2   9     1904.69     1866.40     40.59 o 
   6  -2   9     1088.91     1074.13     55.61 o 
   7  -2   9      431.06      398.21     35.39 o 
   8  -2   9        3.46        4.92     10.24 o 
   9  -2   9      100.59       -9.40     48.82 o 
  10  -2   9       69.55      123.73     44.79 o 
  11  -2   9       43.34       -8.67     36.84 o 
 -11  -1   9       75.15       13.63     28.66 o 
 -10  -1   9       24.33       16.06      7.84 o 
  -9  -1   9       13.88        8.82      7.95 o 
  -8  -1   9       12.48        6.44     21.89 o 
  -7  -1   9      707.06      743.96     40.33 o 
  -6  -1   9      429.88      470.73     41.37 o 
  -5  -1   9      673.56      671.68     15.09 o 
  -4  -1   9     1139.11     1081.72     33.79 o 
  -3  -1   9      877.98      849.15     18.44 o 
  -2  -1   9     2123.58     2019.33     53.37 o 
  -1  -1   9      144.72      137.88     11.31 o 
   0  -1   9        0.19        3.68      7.10 o 
   1  -1   9     1247.09     1357.87     88.58 o 
   2  -1   9     1327.44     1370.25     34.75 o 
   3  -1   9     1663.84     1543.38     42.81 o 
   4  -1   9     1599.60     1643.83     48.93 o 
   5  -1   9     1349.41     1324.17     37.33 o 
   6  -1   9       11.79       23.68     19.23 o 
   7  -1   9       23.21       28.53     12.85 o 
   8  -1   9       68.54       41.18     14.93 o 
   9  -1   9       46.47       16.00     18.63 o 
  10  -1   9       87.21       96.03     43.25 o 
  11  -1   9       48.43      142.67     51.14 o 
 -11   0   9        0.66       12.83     27.83 o 
 -10   0   9        0.12       13.30     10.40 o 
  -9   0   9       37.23       39.09     15.38 o 
  -8   0   9     1210.37     1197.03     37.62 o 
  -7   0   9      776.18      745.39     26.06 o 
  -6   0   9       66.62       57.49     17.25 o 
  -5   0   9       52.88       55.03      8.97 o 
  -4   0   9        0.21       16.77     16.62 o 
  -3   0   9        1.24        3.90      7.65 o 
  -2   0   9       61.40       67.07     13.56 o 
  -1   0   9      127.55      143.19     31.47 o 
   0   0   9       11.86        5.43      9.82 o 
   1   0   9      101.51      123.28     15.37 o 
   2   0   9       14.98       13.02     22.00 o 
   3   0   9        7.03       35.10     16.44 o 
   4   0   9       62.41       56.96     26.29 o 
   5   0   9       63.65       51.36     11.64 o 
   6   0   9      795.86      774.15     25.54 o 
   7   0   9        9.86       14.99     11.02 o 
   8   0   9       45.00       36.31     17.72 o 
   9   0   9       39.45       51.91     15.49 o 
  10   0   9        4.85       19.03     41.98 o 
 -11   1   9       23.51       31.09     24.15 o 
 -10   1   9       21.13       47.23     20.36 o 
  -9   1   9       15.85       -9.25      9.25 o 
  -8   1   9        5.02       -9.34     20.84 o 
  -7   1   9      349.00      357.46     33.16 o 
  -6   1   9      693.73      712.15     30.47 o 
  -5   1   9      649.97      603.20     57.97 o 
  -4   1   9     2327.22     2294.65     58.79 o 
  -3   1   9      354.95      354.74     26.22 o 
  -2   1   9      454.51      517.01     44.35 o 
  -1   1   9       88.78      105.47     21.83 o 
   0   1   9        3.13       10.52     14.42 o 
   1   1   9     2281.24     2405.13     82.02 o 
   2   1   9     1659.40     1716.14     46.42 o 
   3   1   9      152.79      169.09     23.40 o 
   4   1   9     2386.30     2161.94     73.68 o 
   5   1   9      116.18      140.75     22.97 o 
   6   1   9       58.88       49.97     16.04 o 
   7   1   9        1.43        5.85     14.40 o 
   8   1   9       27.67       30.68     23.07 o 
   9   1   9       98.64      167.49     53.38 o 
  10   1   9       67.32       75.88     23.81 o 
 -11   2   9       88.48       68.85     20.79 o 
 -10   2   9       40.07       77.41     16.39 o 
  -9   2   9       17.84       -3.88     16.80 o 
  -8   2   9        0.04       -8.08     24.58 o 
  -7   2   9        1.55       22.34     10.77 o 
  -6   2   9      527.96      536.01     36.08 o 
  -5   2   9      963.14     1026.63     29.03 o 
  -4   2   9     4863.62     4925.81    108.24 o 
  -3   2   9     2485.23     2486.35     60.58 o 
  -2   2   9     1886.96     1865.15     75.80 o 
  -1   2   9       41.03       28.62     16.65 o 
   0   2   9      134.51      124.26     15.02 o 
   1   2   9      319.56      355.29     21.90 o 
   2   2   9     3283.07     3224.20     79.11 o 
   3   2   9     3431.62     3436.44    234.26 o 
   4   2   9     1550.36     1471.44     62.20 o 
   5   2   9      223.49      249.49     22.53 o 
   6   2   9       20.55       22.01     20.89 o 
   7   2   9       74.54       66.73     19.46 o 
   8   2   9        4.54        6.32     21.85 o 
   9   2   9        8.05       12.69     16.40 o 
  10   2   9       10.59      -12.58     20.61 o 
 -11   3   9       11.56      -14.47     25.39 o 
 -10   3   9        5.24        0.94     15.16 o 
  -9   3   9      111.51       93.50     21.00 o 
  -8   3   9       41.39       47.18     19.54 o 
  -7   3   9        4.06       -5.25     14.35 o 
  -6   3   9      159.45      170.12     44.74 o 
  -5   3   9      111.20      135.10     25.42 o 
  -4   3   9      445.95      427.80     26.41 o 
  -3   3   9      850.62      833.31     29.81 o 
  -2   3   9        1.99        7.64     11.32 o 
  -1   3   9       22.00        9.65     15.09 o 
   0   3   9        0.00       -0.87     19.63 o 
   1   3   9       46.36       62.20     38.00 o 
   2   3   9       10.09        7.59     22.94 o 
   3   3   9        3.74        7.75     15.21 o 
   4   3   9      119.96      130.52     34.06 o 
   5   3   9       77.37       81.64     16.37 o 
   6   3   9        0.75       -5.39     13.01 o 
   7   3   9       36.88       35.26     19.88 o 
   8   3   9       68.92      128.79     79.91 o 
   9   3   9        7.67       54.16     34.86 o 
 -11   4   9       10.14       12.98     26.78 o 
 -10   4   9        0.04       -1.55     18.81 o 
  -9   4   9        0.56       36.79     39.87 o 
  -8   4   9        5.16       -0.13     15.65 o 
  -7   4   9      107.02      172.90     43.81 o 
  -6   4   9      298.57      313.35     23.70 o 
  -5   4   9     1494.86     1385.80    141.49 o 
  -4   4   9     1364.52     1340.63     90.21 o 
  -3   4   9      474.33      542.23     42.72 o 
  -2   4   9      116.47      147.44     44.96 o 
  -1   4   9        8.13       16.25     22.80 o 
   0   4   9      428.96      460.19     33.74 o 
   1   4   9      550.21      538.88     32.47 o 
   2   4   9     2515.92     2501.39     85.70 o 
   3   4   9     2723.77     2720.98     91.82 o 
   4   4   9     1400.96     1454.43    106.58 o 
   5   4   9      421.27      537.53     28.60 o 
   6   4   9      160.51      152.35     22.22 o 
   7   4   9        0.07       -3.42     19.90 o 
   8   4   9        8.87       23.61     20.34 o 
   9   4   9       42.79       -1.92     18.19 o 
 -11   5   9       37.77       75.36     58.91 o 
 -10   5   9       14.79       36.39     48.01 o 
  -9   5   9       16.06       17.80     41.18 o 
  -8   5   9       18.32       -4.59     15.69 o 
  -7   5   9      440.19      436.70     62.57 o 
  -6   5   9      329.40      364.88     27.72 o 
  -5   5   9      213.34      218.97     28.27 o 
  -4   5   9      586.24      584.59     32.44 o 
  -3   5   9       92.19       80.89     19.15 o 
  -2   5   9       63.20       32.59     20.51 o 
  -1   5   9      132.72      163.70     23.10 o 
   0   5   9       11.97       24.59     22.78 o 
   1   5   9      162.11      169.01     47.03 o 
   2   5   9      468.79      593.38     58.64 o 
   3   5   9      764.33      807.66     51.94 o 
   4   5   9      330.97      345.68     39.50 o 
   5   5   9      132.36      125.76     20.50 o 
   6   5   9       84.52       85.07     26.42 o 
   7   5   9       57.06       80.58     28.97 o 
   8   5   9        1.76      -13.00     20.81 o 
 -10   6   9        9.63       36.61     33.72 o 
  -9   6   9        8.43       34.52     22.13 o 
  -8   6   9        6.58       25.85     19.92 o 
  -7   6   9        5.87        6.47     30.90 o 
  -6   6   9       59.40       46.01     20.42 o 
  -5   6   9       16.52       26.79     17.89 o 
  -4   6   9        0.46       -8.67     26.25 o 
  -3   6   9       49.64       86.26     21.33 o 
  -2   6   9       73.86       44.98     20.04 o 
  -1   6   9        5.37       25.71     19.05 o 
   0   6   9       88.63      117.78     24.69 o 
   1   6   9       25.56       10.84     18.28 o 
   2   6   9        0.03      -13.93     22.74 o 
   3   6   9       71.88       49.46     22.71 o 
   4   6   9       26.71       22.00     25.73 o 
   5   6   9        2.79       -6.09     16.05 o 
   6   6   9       30.61       29.01     19.36 o 
   7   6   9        0.42        7.41     30.62 o 
   8   6   9       21.31       10.67     25.21 o 
 -10   7   9       10.60       54.74     38.91 o 
  -9   7   9        5.73        6.13     46.59 o 
  -8   7   9       12.06       50.31     51.62 o 
  -7   7   9      123.47      182.21     68.07 o 
  -6   7   9      225.75      265.72     32.17 o 
  -5   7   9      323.42      412.33     35.68 o 
  -4   7   9      365.92      350.12     40.32 o 
  -3   7   9      204.78      217.25     49.57 o 
  -2   7   9       51.80       33.72     20.90 o 
  -1   7   9        8.03       -0.03     16.73 o 
   0   7   9      253.69      238.99     50.32 o 
   1   7   9      265.10      259.22     32.32 o 
   2   7   9      463.46      516.95     73.37 o 
   3   7   9      196.47      179.77     31.47 o 
   4   7   9       28.86       81.90     63.31 o 
   5   7   9       32.54       42.11     23.83 o 
   6   7   9        2.00      -15.96     22.58 o 
   7   7   9        0.40        5.74     24.34 o 
  -9   8   9        3.25       19.57     31.40 o 
  -8   8   9        0.08      -45.08     45.08 o 
  -7   8   9        5.05       69.69     38.64 o 
  -6   8   9      123.51      183.08     52.11 o 
  -5   8   9      343.20      412.56    123.28 o 
  -4   8   9      362.20      294.99     36.30 o 
  -3   8   9      254.24      279.43     34.77 o 
  -2   8   9       37.26       40.94     23.46 o 
  -1   8   9        6.26       -0.13     18.78 o 
   0   8   9       71.75      159.72     36.78 o 
   1   8   9      145.27      153.37     31.14 o 
   2   8   9      157.63      146.80     31.92 o 
   3   8   9       82.91      110.09     30.34 o 
   4   8   9        9.11       26.08     20.43 o 
   5   8   9       46.51       85.70     24.88 o 
   6   8   9        5.68        0.59     21.29 o 
  -8   9   9        0.04      -31.37     31.37 o 
  -7   9   9        4.55       60.48     36.55 o 
  -6   9   9        0.02       16.10     29.95 o 
  -5   9   9       18.36       41.75     40.58 o 
  -4   9   9        0.18       -6.17     26.57 o 
  -3   9   9       66.63       99.02     36.84 o 
  -2   9   9       70.84       47.66     27.05 o 
  -1   9   9        1.69       -2.11     21.49 o 
   0   9   9       10.57        6.40     23.11 o 
   1   9   9        9.88       62.23     46.98 o 
   2   9   9        0.68       27.46     26.33 o 
   3   9   9       40.01       21.49     42.93 o 
   4   9   9        4.75        5.25     21.62 o 
   5   9   9       11.64      -26.16     26.16 o 
  -7  10   9       47.21       60.10     33.43 o 
  -6  10   9      127.76      177.07     39.64 o 
  -5  10   9      100.80       94.51     88.52 o 
  -4  10   9       41.79       60.35     62.54 o 
  -3  10   9       11.50       48.57     36.82 o 
  -2  10   9        0.77       20.18     37.18 o 
  -1  10   9        0.25      -21.91     51.71 o 
   0  10   9       12.04       -5.94     24.80 o 
   1  10   9      106.43       87.76     39.20 o 
   2  10   9      199.91      135.69     38.11 o 
   3  10   9      116.00      121.56     35.39 o 
   4  10   9       63.92       92.28     38.39 o 
  -5  11   9      150.39      186.57     44.69 o 
  -4  11   9       83.97       98.91     37.86 o 
  -3  11   9       57.29       29.88     46.93 o 
  -2  11   9        3.40       71.73     41.59 o 
  -1  11   9       45.60       23.10     30.82 o 
   0  11   9       34.10        7.59     34.80 o 
   1  11   9       13.96      -17.57     29.83 o 
   2  11   9       53.04       21.16     37.04 o 
  -3 -15  10       65.27       69.91     24.97 o 
  -2 -15  10        0.08       15.59     20.63 o 
  -1 -15  10       54.24        7.95     34.58 o 
   0 -15  10       61.32       65.94     39.14 o 
   1 -15  10       29.90       16.87     33.06 o 
   2 -15  10       26.23       18.59     25.26 o 
   3 -15  10       44.87       31.42     19.34 o 
   4 -15  10        0.51      -23.40     66.24 o 
  -5 -14  10        5.94       98.21     51.41 o 
  -4 -14  10        3.13       14.70     18.23 o 
  -3 -14  10       11.93        0.33     23.99 o 
  -2 -14  10       46.34       33.42     26.85 o 
  -1 -14  10      100.20      102.25     28.20 o 
   0 -14  10      107.19      117.03     29.31 o 
   1 -14  10      158.63      135.78     57.52 o 
   2 -14  10       92.66       88.93     21.06 o 
   3 -14  10       46.22       67.93     22.18 o 
   4 -14  10      154.62      132.68     48.33 o 
   5 -14  10       48.69       44.97     30.61 o 
   6 -14  10       11.34        6.05     30.57 o 
  -6 -13  10       20.72       49.15     46.60 o 
  -5 -13  10       57.05       39.78     41.25 o 
  -4 -13  10      264.27      303.86     30.07 o 
  -3 -13  10      416.88      441.00     40.58 o 
  -2 -13  10      887.05      859.68     43.10 o 
  -1 -13  10      741.78      848.94     56.62 o 
   0 -13  10     1286.35     1303.82     51.38 o 
   1 -13  10     1630.01     1563.86     56.97 o 
   2 -13  10      854.91      907.56     39.66 o 
   3 -13  10      407.35      422.63     35.97 o 
   4 -13  10       36.78       34.53     13.05 o 
   5 -13  10       24.47        5.50     25.07 o 
   6 -13  10        4.28       -5.91     39.07 o 
   7 -13  10       18.43       75.79     35.73 o 
  -7 -12  10      454.80      452.26     77.64 o 
  -6 -12  10      418.77      579.15     77.20 o 
  -5 -12  10      762.93      804.90     68.02 o 
  -4 -12  10      290.21      392.74     40.46 o 
  -3 -12  10       58.75       40.08     24.79 o 
  -2 -12  10       54.91       19.57     15.17 o 
  -1 -12  10        1.81       10.49     14.22 o 
   0 -12  10      143.63      161.03     20.50 o 
   1 -12  10      272.60      308.18     23.25 o 
   2 -12  10       24.41       52.41     20.58 o 
   3 -12  10        0.10       10.49     12.54 o 
   4 -12  10       21.39       27.92     16.60 o 
   5 -12  10      217.66      184.76     40.42 o 
   6 -12  10      429.87      511.41     49.55 o 
   7 -12  10      308.77      295.20     46.49 o 
   8 -12  10      200.67      168.68     44.84 o 
  -8 -11  10       49.69       90.15     35.50 o 
  -7 -11  10       77.11      122.05     34.82 o 
  -6 -11  10      183.23      190.82     41.51 o 
  -5 -11  10       97.15       53.63     34.10 o 
  -4 -11  10        0.85       -8.47     10.48 o 
  -3 -11  10       15.58       17.86     16.05 o 
  -2 -11  10      114.06      107.14     21.12 o 
  -1 -11  10      361.55      385.46     23.84 o 
   0 -11  10      171.69      190.17     27.71 o 
   1 -11  10      476.82      451.77     30.73 o 
   2 -11  10      769.89      731.70     69.12 o 
   3 -11  10      806.18      803.96     39.78 o 
   4 -11  10      220.34      244.77     23.94 o 
   5 -11  10      146.87      105.83     45.24 o 
   6 -11  10      121.36      125.16     37.89 o 
   7 -11  10       35.86       41.33     28.73 o 
   8 -11  10       18.69       44.45     32.38 o 
  -9 -10  10        8.56      -33.43     47.29 o 
  -8 -10  10        0.52       -0.23     29.56 o 
  -7 -10  10        7.08       42.02     26.28 o 
  -6 -10  10        1.39      -22.98     22.98 o 
  -5 -10  10       67.97       55.02     24.17 o 
  -4 -10  10      575.09      611.16     38.26 o 
  -3 -10  10      497.12      527.45     25.46 o 
  -2 -10  10      329.11      371.81     21.84 o 
  -1 -10  10     1414.90     1499.08     34.97 o 
   0 -10  10     1273.73     1260.13     37.83 o 
   1 -10  10     1040.67     1021.92     32.56 o 
   2 -10  10     1671.27     1684.25     44.82 o 
   3 -10  10      584.80      678.04     24.68 o 
   4 -10  10     1070.90     1066.41     58.56 o 
   5 -10  10      174.67      142.94     33.09 o 
   6 -10  10        5.10      -25.48     38.10 o 
   7 -10  10       44.85       49.59     33.20 o 
   8 -10  10       57.77       84.22     53.36 o 
   9 -10  10       13.43      -39.53     39.53 o 
  -9  -9  10      391.23      485.11     71.13 o 
  -8  -9  10      532.47      512.28     48.98 o 
  -7  -9  10      773.89      808.04     63.20 o 
  -6  -9  10      842.30      855.70     66.81 o 
  -5  -9  10      683.30      714.64     28.74 o 
  -4  -9  10     1146.97     1149.85     58.13 o 
  -3  -9  10       73.89       80.76     21.38 o 
  -2  -9  10      239.22      184.91     40.51 o 
  -1  -9  10      508.33      549.66     20.49 o 
   0  -9  10      423.53      475.97     23.78 o 
   1  -9  10       74.10       76.64     12.66 o 
   2  -9  10      270.16      273.50     32.36 o 
   3  -9  10      213.34      221.01     47.88 o 
   4  -9  10      363.99      366.78    106.23 o 
   5  -9  10      520.25      589.17    135.06 o 
   6  -9  10      979.59      998.47     66.10 o 
   7  -9  10     1486.29     1623.92    116.50 o 
   8  -9  10      542.54      624.00     64.86 o 
   9  -9  10      148.34      113.82     65.56 o 
 -10  -8  10       77.84      111.58     81.11 o 
  -9  -8  10       10.07       41.29     38.05 o 
  -8  -8  10       20.91       77.58     38.63 o 
  -7  -8  10      379.14      421.54     46.33 o 
  -6  -8  10        0.49        4.57     21.47 o 
  -5  -8  10       72.84      113.22     29.89 o 
  -4  -8  10       52.70       69.46      5.30 o 
  -3  -8  10     1653.45     1615.32     27.48 o 
  -2  -8  10     3562.97     3370.07     53.86 o 
  -1  -8  10     1314.74     1330.98     29.32 o 
   0  -8  10     1144.57     1157.99     24.30 o 
   1  -8  10      363.16      400.34     11.91 o 
   2  -8  10     1774.75     1707.82     48.41 o 
   3  -8  10      405.34      422.52     60.78 o 
   4  -8  10        2.05       49.18     21.40 o 
   5  -8  10      117.14      117.88     28.37 o 
   6  -8  10       67.86       70.04     48.06 o 
   7  -8  10      153.59      100.93     35.13 o 
   8  -8  10      222.61      264.21     75.84 o 
   9  -8  10       61.20      151.64     36.88 o 
  10  -8  10       20.04       55.19     34.23 o 
 -10  -7  10        1.60       30.15     37.99 o 
  -9  -7  10       75.57       68.15     39.15 o 
  -8  -7  10        4.36        2.74     26.92 o 
  -7  -7  10        0.79       -6.40     40.97 o 
  -6  -7  10      772.98      779.38     57.75 o 
  -5  -7  10      751.89      764.31     70.79 o 
  -4  -7  10      993.15      960.87     38.81 o 
  -3  -7  10     2706.18     2726.54     46.52 o 
  -2  -7  10     4842.88     4739.98     66.76 o 
  -1  -7  10     3002.61     3039.59     42.59 o 
   0  -7  10     4877.49     4689.31     76.61 o 
   1  -7  10     5644.15     5466.83     86.01 o 
   2  -7  10     2738.18     2614.82     74.17 o 
   3  -7  10      582.65      560.70     39.70 o 
   4  -7  10      641.00      632.93     46.78 o 
   5  -7  10      203.14      173.61     34.54 o 
   6  -7  10       17.24        2.04     39.15 o 
   7  -7  10        4.83       16.13     28.61 o 
   8  -7  10       14.81       27.31     30.67 o 
   9  -7  10       43.32        1.79     23.40 o 
  10  -7  10        4.92      -20.08     47.08 o 
 -11  -6  10       82.02      207.98     88.87 o 
 -10  -6  10      197.58      168.12     47.68 o 
  -9  -6  10      736.87      955.00    119.78 o 
  -8  -6  10      390.88      429.13     54.25 o 
  -7  -6  10     2258.61     2423.89    157.79 o 
  -6  -6  10     3108.18     3187.60    128.66 o 
  -5  -6  10     2128.67     2128.72     85.24 o 
  -4  -6  10      358.47      447.82     53.64 o 
  -3  -6  10       12.75       11.64     10.32 o 
  -2  -6  10      592.03      642.70     26.85 o 
  -1  -6  10      408.97      430.04     13.26 o 
   0  -6  10      754.50      776.23     20.06 o 
   1  -6  10      164.79      169.63     23.77 o 
   2  -6  10      110.22      127.46     21.83 o 
   3  -6  10       54.62       55.30     16.66 o 
   4  -6  10       30.45       26.60     33.85 o 
   5  -6  10      816.88      961.13     61.65 o 
   6  -6  10     2210.95     2130.66    105.71 o 
   7  -6  10      649.79      707.31     61.48 o 
   8  -6  10      102.58      172.00     44.26 o 
   9  -6  10      182.58      126.43     74.80 o 
  10  -6  10       81.12       43.69     34.89 o 
 -11  -5  10       30.60       32.93     39.38 o 
 -10  -5  10       23.21      -33.06     34.22 o 
  -9  -5  10        0.77       -8.10     45.11 o 
  -8  -5  10       31.70       54.31     31.18 o 
  -7  -5  10        5.23      -48.90     48.90 o 
  -6  -5  10        7.23        8.19     21.02 o 
  -5  -5  10        4.31       11.28     30.36 o 
  -4  -5  10      709.83      784.47     41.53 o 
  -3  -5  10      308.97      287.20      9.82 o 
  -2  -5  10     1088.24     1038.02     53.95 o 
  -1  -5  10     2048.92     2121.52     43.03 o 
   0  -5  10     1282.70     1225.68     25.69 o 
   1  -5  10     1443.43     1516.11     31.80 o 
   2  -5  10      900.37      912.35     41.96 o 
   3  -5  10      987.76     1070.83     99.32 o 
   4  -5  10     1310.94     1496.86     97.30 o 
   5  -5  10     1264.72     1202.20     66.15 o 
   6  -5  10      650.59      596.89     55.59 o 
   7  -5  10        1.00       50.57     49.31 o 
   8  -5  10       33.24       32.60     32.43 o 
   9  -5  10        8.01       93.80     41.27 o 
  10  -5  10        2.58      -42.59     42.59 o 
 -11  -4  10        0.45       28.86     34.64 o 
 -10  -4  10       11.33        5.36     28.19 o 
  -9  -4  10       77.28      102.50     58.52 o 
  -8  -4  10       11.55       23.53     26.32 o 
  -7  -4  10      130.57      156.54     51.53 o 
  -6  -4  10        6.17       15.00     20.87 o 
  -5  -4  10      166.62      105.14     24.84 o 
  -4  -4  10      221.82      207.46     40.02 o 
  -3  -4  10     2009.99     2019.87     35.04 o 
  -2  -4  10     5861.78     5731.34     78.72 o 
  -1  -4  10    11845.74    11587.73    181.66 o 
   0  -4  10     9429.84     9443.13    234.66 o 
   1  -4  10     3439.38     3226.47     74.11 o 
   2  -4  10     2799.87     2872.10     69.65 o 
   3  -4  10     1439.34     1468.29     41.83 o 
   4  -4  10      268.66      300.73     18.88 o 
   5  -4  10        1.57       19.74     22.18 o 
   6  -4  10      376.82      423.49     45.73 o 
   7  -4  10       16.00        2.92     39.76 o 
   8  -4  10       18.27       46.21     33.63 o 
   9  -4  10       25.67      -25.21     34.48 o 
  10  -4  10        7.44      -49.28     66.03 o 
 -10  -3  10      470.97      393.84     84.12 o 
  -9  -3  10     1331.05     1357.25     83.13 o 
  -8  -3  10     1794.43     1629.23     88.67 o 
  -7  -3  10     1300.23     1349.55     71.64 o 
  -6  -3  10      952.83     1063.66     83.78 o 
  -5  -3  10      297.77      387.33     33.54 o 
  -4  -3  10       31.51       38.87      6.42 o 
  -3  -3  10      229.25      250.86      7.32 o 
  -2  -3  10      911.46      860.38     22.05 o 
  -1  -3  10        2.16       -6.14      6.14 o 
   0  -3  10      733.98      734.31     36.59 o 
   1  -3  10      966.54      956.67     55.53 o 
   2  -3  10       37.91       34.30     11.47 o 
   3  -3  10       18.41       31.75     16.35 o 
   4  -3  10     1497.92     1499.64     47.56 o 
   5  -3  10     1478.24     1504.04     26.61 o 
   6  -3  10     1184.82     1156.69     47.53 o 
   7  -3  10     1276.12     1093.86     38.39 o 
   8  -3  10      703.17      900.44     72.43 o 
   9  -3  10      516.82      567.80     68.02 o 
  10  -3  10      278.69      159.41     80.68 o 
 -11  -2  10       39.08        4.70     28.62 o 
 -10  -2  10       67.20       61.58     53.39 o 
  -9  -2  10      285.64      204.42     39.91 o 
  -8  -2  10      237.20      237.37     89.87 o 
  -7  -2  10      115.00      102.92      8.01 o 
  -6  -2  10       22.55       16.23      6.84 o 
  -5  -2  10      744.58      774.80     14.01 o 
  -4  -2  10     1131.55     1061.70     19.09 o 
  -3  -2  10     1314.19     1314.56     24.04 o 
  -2  -2  10     7018.86     7039.28    297.77 o 
  -1  -2  10     2884.28     2776.07     95.41 o 
   0  -2  10     2185.57     2200.96     56.25 o 
   1  -2  10      453.60      540.03     72.26 o 
   2  -2  10       14.68       61.87     18.23 o 
   3  -2  10      361.32      394.77     29.13 o 
   4  -2  10      307.56      344.43     36.79 o 
   5  -2  10      189.08      246.82     29.60 o 
   6  -2  10      228.20      230.71     16.36 o 
   7  -2  10      494.10      454.30     37.20 o 
   8  -2  10      330.92      286.91     48.63 o 
   9  -2  10       85.83       40.83     37.13 o 
  10  -2  10       87.76       80.89     44.95 o 
 -10  -1  10       64.46       34.39     29.64 o 
  -9  -1  10        2.60       -8.01      8.01 o 
  -8  -1  10       62.37       63.37     10.48 o 
  -7  -1  10        0.06       -6.86      6.86 o 
  -6  -1  10      225.92      215.00     23.87 o 
  -5  -1  10        4.78       15.06      8.20 o 
  -4  -1  10       46.31       57.68     11.94 o 
  -3  -1  10     2352.82     2264.46     38.20 o 
  -2  -1  10     4618.85     4442.32     75.97 o 
  -1  -1  10     3441.03     3347.28     60.07 o 
   0  -1  10     4672.82     4496.41     85.20 o 
   1  -1  10      279.61      213.60     18.81 o 
   2  -1  10      602.96      553.05     33.46 o 
   3  -1  10      783.54      779.30     73.00 o 
   4  -1  10       94.57       88.40     29.84 o 
   5  -1  10      126.31      110.87     12.53 o 
   6  -1  10        2.15       -3.09      8.49 o 
   7  -1  10       27.62       21.40     14.56 o 
   8  -1  10       34.35       36.51     31.52 o 
   9  -1  10        2.93      -11.37     11.37 o 
  10  -1  10       37.73       54.52     41.60 o 
 -10   0  10      368.47      331.42     25.35 o 
  -9   0  10     1080.34     1057.18     50.63 o 
  -8   0  10     1253.76     1358.35     45.47 o 
  -7   0  10      406.32      480.23     26.88 o 
  -6   0  10      958.39     1005.60     79.34 o 
  -5   0  10     1351.03     1362.48     41.56 o 
  -4   0  10      642.54      647.48     57.64 o 
  -3   0  10       12.94       16.31      7.57 o 
  -2   0  10     1061.31     1019.62     24.77 o 
  -1   0  10      456.42      450.76     20.93 o 
   0   0  10      516.84      517.28     24.19 o 
   1   0  10      427.54      438.64     52.35 o 
   2   0  10      235.37      287.78     23.98 o 
   3   0  10      680.57      742.49    105.93 o 
   4   0  10      357.26      465.74     34.60 o 
   5   0  10      788.40      828.97     57.46 o 
   6   0  10      444.06      443.11     57.63 o 
   7   0  10      688.42      778.39     52.40 o 
   8   0  10      377.92      460.48     72.07 o 
   9   0  10      440.41      416.60     89.14 o 
  10   0  10      103.31      122.09    101.59 o 
 -10   1  10       85.59       84.88     18.68 o 
  -9   1  10      110.74      123.81     23.30 o 
  -8   1  10       11.62        1.54     10.48 o 
  -7   1  10        5.73       15.52      8.93 o 
  -6   1  10      271.72      256.26     21.25 o 
  -5   1  10      340.66      412.13     21.91 o 
  -4   1  10     3424.31     3389.26    122.62 o 
  -3   1  10     3275.87     3140.58     69.65 o 
  -2   1  10      899.89      862.40     35.65 o 
  -1   1  10      803.27      757.12     29.32 o 
   0   1  10     1299.10     1350.45     54.23 o 
   1   1  10     1273.49     1250.31     44.64 o 
   2   1  10     1102.42     1238.86     47.72 o 
   3   1  10     1609.91     1727.05     76.90 o 
   4   1  10     1293.47     1310.63     76.15 o 
   5   1  10      116.31       83.53     26.03 o 
   6   1  10        2.09        9.38     12.00 o 
   7   1  10        7.84       34.72     15.45 o 
   8   1  10       58.44       63.41     16.62 o 
   9   1  10        6.97       -4.10     27.51 o 
  10   1  10       15.91       22.62     17.00 o 
 -11   2  10       14.69       -6.61     13.34 o 
 -10   2  10        2.48      -12.26     16.11 o 
  -9   2  10       86.04       57.30     22.35 o 
  -8   2  10        2.88        6.00     15.11 o 
  -7   2  10      327.09      290.37     28.56 o 
  -6   2  10      220.19      240.32     17.13 o 
  -5   2  10      225.36      255.51     37.56 o 
  -4   2  10     2895.61     2837.95    145.59 o 
  -3   2  10     3298.51     3314.85    106.40 o 
  -2   2  10     2825.97     2816.07    104.58 o 
  -1   2  10     3014.43     2857.24     66.28 o 
   0   2  10     4070.75     3892.65    175.39 o 
   1   2  10     3161.62     3214.04     90.80 o 
   2   2  10     2452.09     2542.49     96.66 o 
   3   2  10     1905.79     1850.96     78.89 o 
   4   2  10       40.74       58.03     24.06 o 
   5   2  10       22.58       34.18     19.27 o 
   6   2  10        9.40       -3.78     13.67 o 
   7   2  10        0.38       -6.68     18.57 o 
   8   2  10        2.96       52.96     19.81 o 
   9   2  10        1.81        0.40     20.68 o 
 -11   3  10      176.23      132.52     21.85 o 
 -10   3  10      419.91      416.54     93.93 o 
  -9   3  10      421.37      522.56     64.67 o 
  -8   3  10      797.98      779.04     80.35 o 
  -7   3  10     1297.47     1329.08     42.96 o 
  -6   3  10     1099.24     1173.35     66.14 o 
  -5   3  10     1692.66     1593.64     53.68 o 
  -4   3  10       13.72        8.04     14.77 o 
  -3   3  10       37.61       46.04     22.93 o 
  -2   3  10       70.58       79.29     19.11 o 
  -1   3  10       25.06       49.63     24.59 o 
   0   3  10        3.69        7.70     16.05 o 
   1   3  10        0.59       35.63     16.27 o 
   2   3  10      203.60      259.82     73.45 o 
   3   3  10       24.43       31.74     35.98 o 
   4   3  10      292.11      346.85     38.27 o 
   5   3  10     1207.70     1236.32     86.66 o 
   6   3  10      563.38      596.97     31.86 o 
   7   3  10      631.31      724.14     42.82 o 
   8   3  10      509.37      535.82     35.60 o 
   9   3  10       97.75      141.14     53.14 o 
 -11   4  10        0.69       13.72     27.10 o 
 -10   4  10       26.46        5.89     24.34 o 
  -9   4  10        2.86       22.44     39.02 o 
  -8   4  10        1.19       -4.47     14.00 o 
  -7   4  10       40.63       36.76     19.62 o 
  -6   4  10      553.34      574.77     30.64 o 
  -5   4  10       88.61       75.49     21.28 o 
  -4   4  10        2.00       -4.68     22.58 o 
  -3   4  10        7.32       22.78     15.17 o 
  -2   4  10      419.52      435.06     28.11 o 
  -1   4  10      619.51      609.79     39.30 o 
   0   4  10     1607.36     1742.88     57.03 o 
   1   4  10     2038.24     2002.46     77.44 o 
   2   4  10      363.95      459.26     40.65 o 
   3   4  10       30.69        4.14     17.09 o 
   4   4  10      112.33       62.88     27.46 o 
   5   4  10      241.70      200.83     31.43 o 
   6   4  10      233.79      185.79     32.09 o 
   7   4  10       85.74      105.96     22.13 o 
   8   4  10       10.74        9.19     21.34 o 
   9   4  10        0.26       36.13     29.92 o 
 -10   5  10       25.13      -19.84     46.77 o 
  -9   5  10        5.85        9.63     21.52 o 
  -8   5  10        4.43       -3.19     15.64 o 
  -7   5  10       61.24       80.65     28.85 o 
  -6   5  10        6.00       21.46     16.82 o 
  -5   5  10      283.94      195.11     49.39 o 
  -4   5  10      770.24      724.92     84.98 o 
  -3   5  10      744.08      797.90     92.03 o 
  -2   5  10      912.93      934.55     84.82 o 
  -1   5  10     1501.60     1574.67     57.37 o 
   0   5  10     1327.23     1322.75     54.61 o 
   1   5  10     1164.36     1203.77     82.99 o 
   2   5  10      387.17      461.91     44.09 o 
   3   5  10      217.59      219.64     31.95 o 
   4   5  10        9.92       -2.04     21.75 o 
   5   5  10        1.71       13.37     16.63 o 
   6   5  10       25.31       37.58     18.98 o 
   7   5  10       61.98       74.95     22.60 o 
   8   5  10       12.29        3.19     20.59 o 
 -10   6  10       45.61       35.00     54.99 o 
  -9   6  10      240.26      274.42    100.51 o 
  -8   6  10      439.53      543.90    129.12 o 
  -7   6  10      420.47      381.69     69.26 o 
  -6   6  10      379.81      430.24     34.26 o 
  -5   6  10      191.88      171.99     43.33 o 
  -4   6  10       39.90       38.81     19.68 o 
  -3   6  10       22.35       40.43     19.76 o 
  -2   6  10       10.66        0.38     18.09 o 
  -1   6  10      294.10      269.53     35.94 o 
   0   6  10      340.14      427.35     42.23 o 
   1   6  10       46.45       43.58     26.57 o 
   2   6  10        1.07       -9.14     31.49 o 
   3   6  10      179.67       61.43     44.13 o 
   4   6  10      397.87      226.29    129.01 o 
   5   6  10      478.31      544.12     80.44 o 
   6   6  10      303.49      180.81     39.36 o 
   7   6  10      159.76      107.55     39.08 o 
  -9   7  10       27.85      117.70     55.31 o 
  -8   7  10       50.68      172.49     37.72 o 
  -7   7  10       83.09      110.23    117.77 o 
  -6   7  10      124.81      131.28     28.02 o 
  -5   7  10      102.62       82.01     30.66 o 
  -4   7  10      187.27      191.29     49.12 o 
  -3   7  10      355.11      243.06     38.43 o 
  -2   7  10       82.81      113.95     32.40 o 
  -1   7  10       36.77       25.53     35.15 o 
   0   7  10      247.84      291.97     40.74 o 
   1   7  10      199.44      161.94     39.65 o 
   2   7  10      214.84      193.72     33.58 o 
   3   7  10      146.29      130.73     34.26 o 
   4   7  10      110.17       57.74     33.20 o 
   5   7  10       78.04       97.95     31.23 o 
   6   7  10       26.38       44.98     31.96 o 
   7   7  10       11.81       34.57     31.84 o 
  -9   8  10        2.36       46.00     34.89 o 
  -8   8  10       32.71      102.81     69.87 o 
  -7   8  10       73.12      168.38     32.39 o 
  -6   8  10       95.97       97.68     29.13 o 
  -5   8  10       44.57       75.52     27.66 o 
  -4   8  10      128.81      214.54     33.57 o 
  -3   8  10      219.79      222.67     34.44 o 
  -2   8  10      171.63      186.97     32.77 o 
  -1   8  10      373.40      517.72     65.36 o 
   0   8  10      291.10      387.37     59.35 o 
   1   8  10      212.46      158.37     33.29 o 
   2   8  10      189.99      156.87     34.39 o 
   3   8  10      138.30      146.97     34.73 o 
   4   8  10       81.81      103.92     32.23 o 
   5   8  10        4.36       22.28     26.49 o 
   6   8  10        2.36      -22.25     27.29 o 
  -8   9  10      163.81      291.80     92.79 o 
  -7   9  10      239.42      274.70     51.50 o 
  -6   9  10      143.26      143.27     42.85 o 
  -5   9  10       50.17       62.28     60.29 o 
  -4   9  10        0.07       22.66     30.45 o 
  -3   9  10       13.33      -28.59     32.12 o 
  -2   9  10       28.75       58.05     35.55 o 
  -1   9  10       38.64       36.59     32.95 o 
   0   9  10       20.65       37.31     28.40 o 
   1   9  10        0.88        5.08     30.00 o 
   2   9  10       17.31       34.58     28.93 o 
   3   9  10       79.10       81.57     40.18 o 
   4   9  10       55.82      104.08     29.05 o 
  -6  10  10        0.22      -14.01     33.60 o 
  -5  10  10       11.39       35.39     37.71 o 
  -4  10  10       25.64       55.89     32.70 o 
  -3  10  10       68.87       84.92     33.81 o 
  -2  10  10      177.61      125.38     37.29 o 
  -1  10  10      158.98      133.41     61.69 o 
   0  10  10       76.95      114.31     44.27 o 
   1  10  10       48.22       74.62     34.90 o 
   2  10  10       56.73       54.41     34.21 o 
   3  10  10       13.57        9.13     23.17 o 
  -4  11  10      111.82      173.84     70.38 o 
  -3  11  10      199.01      196.88     55.44 o 
  -2  11  10      374.77      413.81     67.52 o 
  -1  11  10      266.94      305.97     51.50 o 
   0  11  10      141.08      164.20     54.34 o 
   1  11  10      121.61       86.82     39.24 o 
  -3 -15  11       97.29      101.75     41.70 o 
  -2 -15  11      133.43      146.74     48.08 o 
  -1 -15  11       44.60      115.90     26.54 o 
   0 -15  11        9.09       40.05     22.43 o 
   1 -15  11        7.78        9.51     23.69 o 
   2 -15  11       19.79       -9.74     23.96 o 
   3 -15  11       97.42      235.32     55.39 o 
   4 -15  11       44.77       29.05     28.61 o 
  -5 -14  11      167.24      180.53     58.98 o 
  -4 -14  11      374.90      436.29     33.57 o 
  -3 -14  11      399.26      413.33     33.36 o 
  -2 -14  11      543.29      573.16    105.38 o 
  -1 -14  11      270.03      238.63     45.65 o 
   0 -14  11       58.48       53.97     31.85 o 
   1 -14  11       17.82       -3.27     23.55 o 
   2 -14  11      141.86      112.26     24.55 o 
   3 -14  11      169.63      115.07     47.58 o 
   4 -14  11      248.39      199.57     37.08 o 
   5 -14  11      184.18      189.86     39.90 o 
   6 -14  11       73.81       41.89     45.42 o 
  -6 -13  11       48.61      -46.96     46.96 o 
  -5 -13  11       44.79       45.98     41.95 o 
  -4 -13  11       35.09       61.60     41.35 o 
  -3 -13  11       22.10        4.08     23.54 o 
  -2 -13  11      129.06      106.75     21.74 o 
  -1 -13  11       51.74       34.90     29.39 o 
   0 -13  11       11.88       -0.51     23.66 o 
   1 -13  11        0.33        0.87     41.66 o 
   2 -13  11        0.01        0.47     15.61 o 
   3 -13  11        6.53        4.17     11.31 o 
   4 -13  11       14.38       -7.34     31.73 o 
   5 -13  11        0.48       -4.20     33.84 o 
   6 -13  11        3.25       24.94     37.14 o 
   7 -13  11        2.39      -28.68     69.38 o 
  -7 -12  11        4.71      -33.26     33.26 o 
  -6 -12  11       23.76       20.65     27.22 o 
  -5 -12  11      227.92      222.65     48.43 o 
  -4 -12  11      164.15      137.76     35.91 o 
  -3 -12  11      415.81      441.15     42.24 o 
  -2 -12  11      211.61      204.71     28.41 o 
  -1 -12  11      394.70      372.27     55.79 o 
   0 -12  11      347.17      364.59     30.60 o 
   1 -12  11       66.66       56.64     27.44 o 
   2 -12  11      526.44      525.67     43.07 o 
   3 -12  11      769.21      750.44     50.29 o 
   4 -12  11      702.19      692.13     74.34 o 
   5 -12  11      224.34      220.47     35.90 o 
   6 -12  11      125.58      141.43     35.26 o 
   7 -12  11      108.86       66.77     35.00 o 
   8 -12  11       14.80      -50.28     50.28 o 
  -8 -11  11       19.18       56.12     43.73 o 
  -7 -11  11        1.38       21.10     47.53 o 
  -6 -11  11       41.87       33.41     31.48 o 
  -5 -11  11      381.50      404.13     35.54 o 
  -4 -11  11      407.31      402.82     23.81 o 
  -3 -11  11      748.79      744.74     35.64 o 
  -2 -11  11      358.90      394.76     33.08 o 
  -1 -11  11       47.33       64.63     25.73 o 
   0 -11  11      101.46      109.29     30.06 o 
   1 -11  11       83.00       75.87     12.85 o 
   2 -11  11      699.89      653.56     45.55 o 
   3 -11  11      604.92      599.33     45.84 o 
   4 -11  11      532.44      545.04     62.91 o 
   5 -11  11      573.68      556.75     98.82 o 
   6 -11  11      195.79      203.93     36.74 o 
   7 -11  11       31.15      108.42     34.79 o 
   8 -11  11        9.68       -3.33     26.63 o 
  -9 -10  11        5.52       14.54     39.78 o 
  -8 -10  11        2.03        2.94     36.12 o 
  -7 -10  11        1.16       -3.49     22.13 o 
  -6 -10  11        0.10        3.07     23.32 o 
  -5 -10  11        0.63        0.35      3.87 o 
  -4 -10  11      310.61      299.84     15.02 o 
  -3 -10  11      468.74      448.27     37.27 o 
  -2 -10  11      713.89      697.66     24.09 o 
  -1 -10  11        0.62       11.06      9.69 o 
   0 -10  11       17.39       20.61      8.47 o 
   1 -10  11        5.01        0.50      9.93 o 
   2 -10  11        0.11      -14.48     20.62 o 
   3 -10  11       47.92       68.15     20.33 o 
   4 -10  11      114.59      129.16     25.55 o 
   5 -10  11       19.63       -3.18     42.37 o 
   6 -10  11        5.43       10.55     60.70 o 
   7 -10  11       21.69       68.48     36.56 o 
   8 -10  11       12.64      -33.33     33.50 o 
   9 -10  11        0.19        9.51     52.17 o 
  -9  -9  11       12.35      -26.88     64.66 o 
  -8  -9  11        8.31      103.73     43.60 o 
  -7  -9  11        0.48      -18.81     45.12 o 
  -6  -9  11        6.88       28.89     31.54 o 
  -5  -9  11       56.98       58.06     26.68 o 
  -4  -9  11      234.22      221.81     14.22 o 
  -3  -9  11      767.04      748.95     18.83 o 
  -2  -9  11     1052.76     1051.78     26.17 o 
  -1  -9  11      347.22      349.92     21.60 o 
   0  -9  11      261.58      267.68     24.33 o 
   1  -9  11      986.35     1029.09     25.38 o 
   2  -9  11      276.90      290.95     29.16 o 
   3  -9  11      111.84       89.05     31.17 o 
   4  -9  11      145.17      177.29     25.15 o 
   5  -9  11      194.50      228.00     30.20 o 
   6  -9  11      191.18      173.32     32.90 o 
   7  -9  11       24.24       34.00     27.71 o 
   8  -9  11        4.36      -25.74     28.48 o 
   9  -9  11       11.35      -10.58     33.20 o 
 -10  -8  11      158.68      199.89     57.38 o 
  -9  -8  11        5.66        5.39     33.57 o 
  -8  -8  11        0.43      -28.37     34.83 o 
  -7  -8  11      398.24      417.22     54.31 o 
  -6  -8  11      647.09      576.81     54.73 o 
  -5  -8  11      326.11      279.45     34.23 o 
  -4  -8  11      552.85      562.47     11.47 o 
  -3  -8  11      448.59      523.67     22.24 o 
  -2  -8  11     1711.01     1738.54     34.49 o 
  -1  -8  11     1023.33      998.71     24.93 o 
   0  -8  11       21.26       32.62     11.93 o 
   1  -8  11       89.72       83.08      9.90 o 
   2  -8  11      562.99      610.68     28.24 o 
   3  -8  11       92.22      122.35     23.04 o 
   4  -8  11      673.04      777.90     46.22 o 
   5  -8  11      385.22      450.36     34.95 o 
   6  -8  11      705.11      773.66     59.46 o 
   7  -8  11      438.92      479.75     45.01 o 
   8  -8  11       13.91       28.37     27.68 o 
   9  -8  11       67.32       36.76     36.68 o 
 -10  -7  11       19.00       -9.30     34.68 o 
  -9  -7  11        5.13        9.10     32.65 o 
  -8  -7  11       59.51       79.92     60.19 o 
  -7  -7  11      375.98      442.85     50.90 o 
  -6  -7  11      152.34      139.19     33.04 o 
  -5  -7  11      134.04      133.83     48.87 o 
  -4  -7  11      215.11      238.60     31.29 o 
  -3  -7  11       81.45       40.16     19.93 o 
  -2  -7  11       99.63      126.66     21.10 o 
  -1  -7  11        0.42       17.56      9.70 o 
   0  -7  11       11.41       12.86      8.76 o 
   1  -7  11        0.50        8.47     10.27 o 
   2  -7  11      549.90      529.94     51.12 o 
   3  -7  11      164.82      129.53      6.86 o 
   4  -7  11       99.10      114.80     47.01 o 
   5  -7  11      174.81      172.47     34.63 o 
   6  -7  11       16.96       18.30     27.76 o 
   8  -7  11       39.90       24.53     34.99 o 
   9  -7  11        0.23      -13.58     32.60 o 
  10  -7  11        0.73       86.26     36.97 o 
 -11  -6  11       45.27       68.51     46.80 o 
 -10  -6  11        0.15       34.84     61.39 o 
  -9  -6  11       20.67      -34.80     34.80 o 
  -8  -6  11      230.63      205.30     69.83 o 
  -7  -6  11      642.89      567.55     55.33 o 
  -6  -6  11     1151.50     1033.42     98.46 o 
  -5  -6  11     1196.71     1319.99     65.88 o 
  -4  -6  11      364.19      460.73     36.91 o 
  -3  -6  11      902.68      903.64     18.42 o 
  -2  -6  11     1917.17     1886.88     29.21 o 
  -1  -6  11      321.29      350.92     16.70 o 
   0  -6  11       35.08       28.49     16.26 o 
   1  -6  11      443.30      489.58     16.38 o 
   2  -6  11     1189.94     1243.99     52.82 o 
   3  -6  11      547.10      516.47     11.62 o 
   4  -6  11      785.81      721.98     75.05 o 
   5  -6  11      866.66      890.55     91.50 o 
   6  -6  11      198.05      343.27     46.71 o 
   7  -6  11       12.94      -16.97     29.62 o 
   8  -6  11      115.22      120.70     43.50 o 
   9  -6  11       49.76        5.15     32.98 o 
  10  -6  11       30.21       35.49     69.60 o 
 -11  -5  11       95.35       82.20     44.34 o 
 -10  -5  11      145.53       84.09     41.37 o 
  -9  -5  11        0.84      -11.59     29.31 o 
  -8  -5  11        3.36       88.05     56.16 o 
  -7  -5  11      347.26      271.97     42.71 o 
  -6  -5  11      490.22      657.27     74.75 o 
  -5  -5  11      591.58      581.70     42.10 o 
  -4  -5  11      902.91     1083.34     74.52 o 
  -3  -5  11     1713.22     1606.54     44.83 o 
  -2  -5  11      205.92      207.89     53.09 o 
  -1  -5  11      472.35      514.48     19.20 o 
   0  -5  11        2.65       -0.18      6.75 o 
   1  -5  11      213.61      216.90     18.64 o 
   2  -5  11     1706.02     1662.01     37.42 o 
   3  -5  11     1949.69     1862.43     72.08 o 
   4  -5  11     1905.60     1852.50     26.53 o 
   5  -5  11     1973.56     1734.29    125.47 o 
   6  -5  11      455.78      520.19     52.39 o 
   7  -5  11       39.16       41.37     31.65 o 
   8  -5  11       18.92       12.10     50.88 o 
   9  -5  11       11.80       40.35     38.56 o 
  10  -5  11       32.87       -6.45     37.42 o 
 -10  -4  11      132.81      125.33     42.66 o 
  -9  -4  11        0.79      -19.33     28.83 o 
  -8  -4  11       60.18       84.96     52.79 o 
  -7  -4  11       69.98       51.54     27.82 o 
  -6  -4  11       41.06       41.42     25.09 o 
  -5  -4  11      194.64      255.78     31.17 o 
  -4  -4  11       59.52       60.23      6.72 o 
  -3  -4  11      172.17      203.71     31.24 o 
  -2  -4  11     1079.12     1100.49     24.86 o 
  -1  -4  11     2061.16     2105.16     34.74 o 
   0  -4  11      271.99      294.67     12.26 o 
   1  -4  11      149.68      190.21     24.16 o 
   2  -4  11       83.24      138.44     22.30 o 
   3  -4  11      621.55      702.67     46.03 o 
   4  -4  11      339.42      344.47     31.72 o 
   5  -4  11       63.02       80.77     14.83 o 
   6  -4  11       78.04       54.01     30.81 o 
   7  -4  11        8.66        4.47     26.71 o 
   8  -4  11       38.86       65.18     37.31 o 
   9  -4  11        0.17       11.92     34.12 o 
  10  -4  11        3.84       13.85     37.10 o 
 -10  -3  11       56.89      104.24     39.61 o 
  -9  -3  11       19.31       90.56     35.05 o 
  -8  -3  11        9.59       20.61     43.01 o 
  -7  -3  11        6.71        1.33     20.71 o 
  -6  -3  11      106.33       60.50     26.29 o 
  -5  -3  11      242.96      224.49      5.31 o 
  -4  -3  11      807.89      785.76     27.95 o 
  -3  -3  11      587.36      551.06     15.81 o 
  -2  -3  11      254.95      254.05      9.97 o 
  -1  -3  11       46.04       56.78     10.20 o 
   0  -3  11      639.62      711.70     29.66 o 
   1  -3  11       14.06       47.36     11.08 o 
   2  -3  11      304.63      312.81     20.06 o 
   3  -3  11     1699.67     1804.56     93.22 o 
   4  -3  11     1309.24     1333.47    122.84 o 
   5  -3  11      383.54      396.26     17.18 o 
   6  -3  11      148.29      144.04     13.49 o 
   7  -3  11      221.38      208.25     53.55 o 
   8  -3  11        1.86       26.92     33.92 o 
   9  -3  11       37.08       87.84     70.84 o 
  10  -3  11       33.29       61.25     44.85 o 
 -10  -2  11       23.59       23.68     29.77 o 
  -9  -2  11       13.14       78.87     54.68 o 
  -8  -2  11      107.00       73.42     49.95 o 
  -7  -2  11       75.94       80.78      9.17 o 
  -6  -2  11      832.09      746.53     55.92 o 
  -5  -2  11      779.60      726.88     15.94 o 
  -4  -2  11     1611.83     1527.02     26.67 o 
  -3  -2  11     4513.61     4452.38     77.53 o 
  -2  -2  11     4141.85     4213.01     86.42 o 
  -1  -2  11      208.60      214.03     31.31 o 
   0  -2  11      371.16      399.63     17.04 o 
   1  -2  11       29.09       37.50     15.78 o 
   2  -2  11      704.28      749.00     32.32 o 
   3  -2  11     2768.94     2742.85     80.23 o 
   4  -2  11     2366.71     2249.30     77.92 o 
   5  -2  11     1192.39     1213.52     50.63 o 
   6  -2  11      341.71      333.71     20.25 o 
   7  -2  11        9.83       11.60     12.48 o 
   8  -2  11        0.76       -3.27      7.76 o 
   9  -2  11       25.48       66.92     65.70 o 
  10  -2  11       22.78       51.64     42.98 o 
 -10  -1  11        4.87      -14.01     29.57 o 
  -9  -1  11       14.94       15.25      6.13 o 
  -8  -1  11      136.65      146.98     15.24 o 
  -7  -1  11       16.47       14.93     10.89 o 
  -6  -1  11      118.88      104.47      8.33 o 
  -5  -1  11      188.81      191.12     11.08 o 
  -4  -1  11      182.71      181.93     16.37 o 
  -3  -1  11        1.71       20.89     12.01 o 
  -2  -1  11      258.56      288.26     25.43 o 
  -1  -1  11       21.96       26.21      9.30 o 
   0  -1  11      112.87      131.54     19.33 o 
   1  -1  11      301.34      275.29     55.97 o 
   2  -1  11        2.31       -3.97     11.65 o 
   3  -1  11      100.78      102.91     21.62 o 
   4  -1  11      452.73      550.56     38.21 o 
   5  -1  11       58.94       81.85     21.37 o 
   6  -1  11        0.09        2.11     11.83 o 
   7  -1  11       21.21       19.83     26.46 o 
   8  -1  11        0.13       -0.01     16.86 o 
   9  -1  11       13.79       24.71     25.70 o 
  10  -1  11        0.45        4.88     58.46 o 
 -10   0  11       32.94       21.31     48.52 o 
  -9   0  11       29.93       25.80      9.45 o 
  -8   0  11      277.57      291.86     40.80 o 
  -7   0  11     1583.19     1493.53     81.67 o 
  -6   0  11      677.78      659.48     27.69 o 
  -5   0  11       77.52       73.44     19.68 o 
  -4   0  11      464.37      464.39     19.97 o 
  -3   0  11      663.67      702.53     34.14 o 
  -2   0  11      386.85      371.18     20.72 o 
  -1   0  11      131.52      169.50     16.77 o 
   0   0  11        6.70        8.98     10.37 o 
   1   0  11       15.24       41.53     31.95 o 
   2   0  11      484.77      491.71     42.51 o 
   3   0  11      364.25      320.58     31.03 o 
   4   0  11      370.39      418.59     78.28 o 
   5   0  11      356.19      426.77     33.37 o 
   6   0  11      376.97      374.90     24.48 o 
   7   0  11        6.83        4.22     14.58 o 
   8   0  11      136.14      119.00     27.44 o 
   9   0  11      173.42      176.92     21.30 o 
  10   0  11       70.62      244.53    212.91 o 
 -10   1  11      101.69      104.09     18.97 o 
  -9   1  11        3.51       -5.21     12.60 o 
  -8   1  11       78.06       84.06     20.99 o 
  -7   1  11       11.42       -5.02     10.70 o 
  -6   1  11      305.54      305.60     16.57 o 
  -5   1  11     1220.58     1160.81     44.09 o 
  -4   1  11     1208.99     1332.21     39.67 o 
  -3   1  11     1198.92     1216.05     38.29 o 
  -2   1  11      475.82      435.15     20.45 o 
  -1   1  11      166.66      202.05     19.93 o 
   0   1  11      464.19      434.23     24.16 o 
   1   1  11      397.60      415.76     37.20 o 
   2   1  11     1190.75     1243.04     59.44 o 
   3   1  11     1158.81     1199.80     80.69 o 
   4   1  11      647.43      621.61     57.92 o 
   5   1  11       16.84       25.84     22.81 o 
   6   1  11       74.77       63.82     15.55 o 
   7   1  11        6.52        7.13     16.49 o 
   8   1  11        8.98       45.01     21.29 o 
   9   1  11       34.12       30.89     16.82 o 
 -10   2  11       51.06       40.45     23.77 o 
  -9   2  11       53.17       52.88     22.92 o 
  -8   2  11       46.38       18.64     11.95 o 
  -7   2  11       36.15       42.43     15.27 o 
  -6   2  11       33.50       21.44     13.94 o 
  -5   2  11      321.19      344.47     24.51 o 
  -4   2  11      538.85      506.34     88.23 o 
  -3   2  11       40.04       15.15     17.72 o 
  -2   2  11      152.45      202.08     28.61 o 
  -1   2  11       84.25       84.77     15.96 o 
   0   2  11      321.72      374.27     55.23 o 
   1   2  11      135.90      194.46     25.99 o 
   2   2  11        9.40       24.12     16.66 o 
   3   2  11       96.25      120.91     24.40 o 
   4   2  11      504.36      549.46     87.84 o 
   5   2  11        0.46       22.07     19.81 o 
   6   2  11        3.26        4.04     17.53 o 
   7   2  11        2.53       -7.62     15.67 o 
   8   2  11       21.43        9.70     15.54 o 
   9   2  11        1.11       43.01     23.97 o 
 -11   3  11        5.01       28.22     38.87 o 
 -10   3  11        8.77       12.60     20.54 o 
  -9   3  11        7.01       32.88     36.80 o 
  -8   3  11       34.56       17.74     14.15 o 
  -7   3  11       12.76       -0.43     11.64 o 
  -6   3  11       35.22       24.07     16.62 o 
  -5   3  11      296.46      423.59     39.56 o 
  -4   3  11      252.19      273.64     40.61 o 
  -3   3  11      428.71      461.01     26.85 o 
  -2   3  11      115.75      117.14     18.57 o 
  -1   3  11      129.47      162.49     24.40 o 
   0   3  11      121.65      130.02     34.96 o 
   1   3  11      105.93      131.13     26.00 o 
   2   3  11     1204.99     1056.99     48.70 o 
   3   3  11      979.59     1019.41     49.40 o 
   4   3  11        4.05       15.83     19.64 o 
   5   3  11        5.09        8.97     38.53 o 
   6   3  11        0.72       16.94     19.28 o 
   7   3  11       10.17       -7.16     16.59 o 
   8   3  11       32.43       39.08     24.96 o 
   9   3  11        0.39        2.48     18.06 o 
 -11   4  11       13.69       48.90     31.94 o 
 -10   4  11        6.78      -21.02     25.96 o 
  -9   4  11        1.86       27.15     21.52 o 
  -8   4  11        9.59       12.85     19.26 o 
  -7   4  11      108.75      135.04     26.15 o 
  -6   4  11      408.62      419.36     33.89 o 
  -5   4  11     3201.94     3046.86     85.07 o 
  -4   4  11     2870.70     2898.52     81.50 o 
  -3   4  11     1260.08     1342.95    100.97 o 
  -2   4  11      209.57      283.64     35.79 o 
  -1   4  11        3.72       -2.12     29.04 o 
   0   4  11      582.79      631.81     84.60 o 
   1   4  11      871.11      925.32     88.63 o 
   2   4  11      819.94      909.31     46.74 o 
   3   4  11     2052.99     2106.16    142.74 o 
   4   4  11     1137.36      999.37     65.81 o 
   5   4  11      296.35      306.35     44.64 o 
   6   4  11       51.98       37.51     26.48 o 
   7   4  11       11.18       19.57     20.48 o 
   8   4  11        6.83        4.45     21.57 o 
 -10   5  11       24.04      109.56     37.02 o 
  -9   5  11       21.34        0.34     27.28 o 
  -8   5  11        4.39        3.60     20.64 o 
  -7   5  11      102.90       98.33     23.37 o 
  -6   5  11       59.21       75.07     33.44 o 
  -5   5  11       59.37       49.89     19.39 o 
  -4   5  11       19.69       38.52     18.94 o 
  -3   5  11      222.08      177.82     69.99 o 
  -2   5  11      285.34      320.67     38.33 o 
  -1   5  11       37.63       32.24     23.45 o 
   0   5  11       15.68       18.89     35.19 o 
   1   5  11        0.98       11.92     49.27 o 
   2   5  11        3.24       27.93     21.23 o 
   3   5  11        2.37       28.21     22.42 o 
   4   5  11        7.36        4.94     24.63 o 
   5   5  11       17.66       21.79     17.89 o 
   6   5  11        0.15       -3.35     17.48 o 
   7   5  11       25.69       25.68     28.03 o 
 -10   6  11        0.53       87.67     39.07 o 
  -9   6  11        7.50       23.16     71.03 o 
  -8   6  11       19.14       10.91     24.81 o 
  -7   6  11       15.42       34.54     33.04 o 
  -6   6  11      119.78       72.10     38.43 o 
  -5   6  11      167.00       98.17     41.28 o 
  -4   6  11       97.25      103.01     29.46 o 
  -3   6  11       77.40      118.18     30.11 o 
  -2   6  11       22.73       33.92     21.01 o 
  -1   6  11      294.74      371.18     34.86 o 
   0   6  11      478.09      443.07     37.89 o 
   1   6  11      225.48      221.10     32.56 o 
   2   6  11      104.99      124.19     35.74 o 
   3   6  11      232.14      249.00     38.98 o 
   4   6  11      199.19      139.04     38.95 o 
   5   6  11       22.40        6.16     17.86 o 
   6   6  11        0.01       -0.83     17.55 o 
   7   6  11        5.07        4.09     23.25 o 
  -9   7  11        0.31       67.72     92.77 o 
  -8   7  11       42.47      166.75     31.47 o 
  -7   7  11       82.84      145.16     30.04 o 
  -6   7  11      112.91      120.32     49.69 o 
  -5   7  11      116.21      129.18     33.74 o 
  -4   7  11       87.91      169.89     53.35 o 
  -3   7  11        2.35       -0.54     23.06 o 
  -2   7  11       17.65       14.03     25.93 o 
  -1   7  11       67.46       70.06     31.87 o 
   0   7  11       53.79       59.07     48.41 o 
   1   7  11       42.04       43.77     25.73 o 
   2   7  11      254.71      407.25    149.35 o 
   3   7  11       68.63      124.65     39.93 o 
   4   7  11      125.15      124.40     55.26 o 
   5   7  11      126.35      103.18     36.19 o 
   6   7  11       30.66       43.49     34.93 o 
  -8   8  11        1.12      222.90     96.72 o 
  -7   8  11        0.27      170.75     41.04 o 
  -6   8  11       37.24       23.29     25.59 o 
  -5   8  11      148.13      111.78     31.38 o 
  -4   8  11      161.73      223.77     35.44 o 
  -3   8  11       49.67       40.80     31.85 o 
  -2   8  11       24.65        9.09     23.29 o 
  -1   8  11        0.06       11.10     25.14 o 
   0   8  11       53.64       44.25     33.29 o 
   1   8  11       27.64       17.21     25.53 o 
   2   8  11       41.23       67.62     56.55 o 
   3   8  11       28.41       13.63     30.87 o 
   4   8  11       20.75       32.73     23.32 o 
   5   8  11       18.98       33.16     28.12 o 
  -7   9  11       10.54      218.39     56.72 o 
  -6   9  11       13.91      -10.42     30.40 o 
  -5   9  11       73.58      132.71     43.80 o 
  -4   9  11      108.38      105.68     39.93 o 
  -3   9  11       62.32       47.77     47.16 o 
  -2   9  11       41.03       52.44     38.52 o 
  -1   9  11        3.06       32.25     28.33 o 
   0   9  11       24.44       50.65     30.99 o 
   1   9  11      115.23       39.75     49.76 o 
   2   9  11       48.14       26.29     35.88 o 
   3   9  11        1.80       27.43     35.98 o 
   4   9  11        2.04       22.09     24.32 o 
  -5  10  11       70.15       93.90     45.52 o 
  -4  10  11       43.61       35.74     39.14 o 
  -3  10  11       27.26      102.61     46.07 o 
  -2  10  11        0.38       39.16     38.64 o 
  -1  10  11       27.92       39.07     43.33 o 
   0  10  11       58.34       48.62     33.74 o 
   1  10  11       76.03      108.85     48.62 o 
   2  10  11      117.91       98.29     64.25 o 
  -3 -15  12      173.80       94.99     36.04 o 
  -2 -15  12       38.52       91.11     32.73 o 
  -1 -15  12        7.17       27.25     20.97 o 
   0 -15  12       12.01       -4.62     18.66 o 
   1 -15  12        0.16       26.66     20.34 o 
   2 -15  12        0.83      -10.83     18.68 o 
   3 -15  12       43.11       15.75     25.32 o 
  -5 -14  12       41.08       39.99     44.77 o 
  -4 -14  12       44.55       63.99     69.71 o 
  -3 -14  12        0.34       15.85     23.66 o 
  -2 -14  12        4.84      -14.19     23.60 o 
  -1 -14  12        5.92       22.40     19.03 o 
   0 -14  12       39.82       58.19     20.68 o 
   1 -14  12       29.93       50.12     20.06 o 
   2 -14  12       21.31       33.83     15.48 o 
   3 -14  12       16.65        5.54     18.43 o 
   4 -14  12      115.79       70.92     37.20 o 
   5 -14  12       90.83       69.21     46.66 o 
  -6 -13  12       25.47      106.18     51.53 o 
  -5 -13  12       14.20       37.65     39.80 o 
  -4 -13  12       90.05       46.84     11.91 o 
  -3 -13  12      434.17      356.38     45.26 o 
  -2 -13  12     1160.79     1212.37     53.89 o 
  -1 -13  12     1105.74     1250.64     56.31 o 
   0 -13  12     1433.09     1295.11    177.80 o 
   1 -13  12     1653.11     1544.61     45.67 o 
   2 -13  12     1467.19     1397.26     93.38 o 
   3 -13  12      529.30      498.27    121.88 o 
   4 -13  12      117.16       56.94     27.69 o 
   5 -13  12      141.23      217.09     46.32 o 
   6 -13  12        0.63        9.39     43.39 o 
  -7 -12  12      107.51      144.90     38.66 o 
  -6 -12  12      423.36      540.34     60.86 o 
  -5 -12  12      578.09      686.08     51.79 o 
  -4 -12  12      509.68      513.94     37.41 o 
  -3 -12  12      602.67      539.36     20.16 o 
  -2 -12  12      268.34      291.32     41.15 o 
  -1 -12  12       67.54       58.12     13.43 o 
   0 -12  12       36.38       15.12     11.73 o 
   1 -12  12       11.55       23.46     12.33 o 
   2 -12  12        0.36        2.23     11.35 o 
   3 -12  12       26.79       -3.44     20.96 o 
   4 -12  12       94.44       86.66     31.77 o 
   5 -12  12      143.99      208.72     77.02 o 
   6 -12  12      166.63      114.58     40.80 o 
   7 -12  12       78.93       12.56     47.31 o 
  -8 -11  12      106.70      166.41     90.92 o 
  -7 -11  12      473.85      575.91     53.30 o 
  -6 -11  12      658.97      789.88     96.00 o 
  -5 -11  12      217.03      224.98     13.79 o 
  -4 -11  12       25.63       16.90     11.95 o 
  -3 -11  12       24.38       14.84      8.62 o 
  -2 -11  12       49.03       47.28     11.14 o 
  -1 -11  12       52.94       68.43     11.79 o 
   0 -11  12        0.33       14.51     16.80 o 
   1 -11  12       32.19       41.59     18.58 o 
   2 -11  12      142.03      131.27     22.66 o 
   3 -11  12      627.29      643.99     40.37 o 
   4 -11  12      323.13      277.24     76.28 o 
   5 -11  12      245.18      266.68     35.83 o 
   6 -11  12      573.63      565.26     60.51 o 
   7 -11  12      317.61      267.26     85.75 o 
   8 -11  12      233.32      206.87     53.77 o 
  -9 -10  12       34.77      102.66     51.73 o 
  -8 -10  12       79.19       16.09     60.36 o 
  -7 -10  12       62.24       81.63     65.97 o 
  -6 -10  12       20.25       24.50     23.33 o 
  -5 -10  12       68.54       69.01     24.50 o 
  -4 -10  12      439.72      435.76     31.39 o 
  -3 -10  12     1542.04     1483.78     27.68 o 
  -2 -10  12     1197.54     1192.68     32.76 o 
  -1 -10  12      691.23      721.61     19.44 o 
   0 -10  12     1196.75     1153.36     29.65 o 
   1 -10  12     2451.24     2433.00     74.93 o 
   2 -10  12     2467.22     2491.85     84.39 o 
   3 -10  12     1298.41     1352.91    119.77 o 
   4 -10  12      404.84      404.03     35.12 o 
   5 -10  12        7.15        0.27     23.48 o 
   6 -10  12       15.70       17.40     41.49 o 
   7 -10  12       55.03       77.69     31.71 o 
   8 -10  12       89.29       -0.06     47.78 o 
  -9  -9  12      162.51      254.84     60.94 o 
  -8  -9  12      135.59      150.59     48.86 o 
  -7  -9  12      364.65      374.24     90.21 o 
  -6  -9  12      406.23      436.40     53.56 o 
  -5  -9  12      410.47      415.91     47.88 o 
  -4  -9  12      359.49      366.62     25.82 o 
  -3  -9  12      144.70      182.84     27.02 o 
  -2  -9  12      740.98      671.33     18.94 o 
  -1  -9  12      280.28      288.57     18.87 o 
   0  -9  12      101.34      122.06     21.34 o 
   1  -9  12       23.07       54.13     10.24 o 
   2  -9  12       39.52       14.84     13.69 o 
   3  -9  12      357.62      311.19     32.85 o 
   4  -9  12       22.94       12.68     17.91 o 
   5  -9  12       58.47       90.78     25.06 o 
   6  -9  12      391.20      466.34     52.16 o 
   7  -9  12      479.19      543.10     55.27 o 
   8  -9  12      177.53      209.15     41.12 o 
   9  -9  12      119.12       91.12     38.69 o 
 -10  -8  12      213.60      270.61     63.52 o 
  -9  -8  12      127.41       23.26     39.21 o 
  -8  -8  12      229.60      530.48     63.47 o 
  -7  -8  12       98.31       60.76     57.65 o 
  -6  -8  12      476.62      471.58     51.37 o 
  -5  -8  12      469.87      580.17     49.19 o 
  -4  -8  12      705.13      629.10     17.90 o 
  -3  -8  12      281.35      316.88     32.99 o 
  -2  -8  12      498.11      528.06     22.96 o 
  -1  -8  12      244.18      293.04     34.24 o 
   0  -8  12      117.34      109.32     14.80 o 
   1  -8  12       93.93      108.96     14.84 o 
   2  -8  12      517.80      489.63     20.21 o 
   3  -8  12        6.01        6.43     14.18 o 
   4  -8  12      127.42      156.22     53.84 o 
   5  -8  12      459.07      397.04     47.78 o 
   6  -8  12      591.17      657.05     47.90 o 
   7  -8  12      532.87      578.86     60.58 o 
   8  -8  12      523.09      505.35     52.15 o 
   9  -8  12      187.76      150.67     41.16 o 
 -10  -7  12        4.92      -43.24     43.24 o 
  -9  -7  12       19.15      -10.49     54.33 o 
  -8  -7  12       46.52       75.77     37.38 o 
  -7  -7  12       40.45      -20.28     47.54 o 
  -6  -7  12       17.10       16.43     25.20 o 
  -5  -7  12        2.43       17.24     22.86 o 
  -4  -7  12        7.96       16.60     20.30 o 
  -3  -7  12      150.44      193.22     15.16 o 
  -2  -7  12     4151.97     4115.58     68.96 o 
  -1  -7  12     8846.71     8825.47    198.07 o 
   0  -7  12    11519.42    11310.48    241.63 o 
   1  -7  12     7758.31     7565.29    161.34 o 
   2  -7  12       25.81       25.32     11.31 o 
   3  -7  12       23.06       22.36      8.34 o 
   4  -7  12        5.00      -20.51     22.96 o 
   5  -7  12       53.19       38.61     44.28 o 
   6  -7  12      289.29      214.78     42.99 o 
   7  -7  12        0.52       36.34     34.30 o 
   8  -7  12        2.82       58.25     65.76 o 
   9  -7  12        7.85       61.65     45.31 o 
 -10  -6  12      129.41       93.37     45.69 o 
  -9  -6  12      246.63      263.36     83.11 o 
  -8  -6  12      754.29      725.86     70.30 o 
  -7  -6  12     1581.25     1611.16    133.33 o 
  -6  -6  12     1039.82     1084.46     67.88 o 
  -5  -6  12     1546.05     1680.69     78.33 o 
  -4  -6  12      594.62      788.35     67.85 o 
  -3  -6  12        7.43        0.78      3.64 o 
  -2  -6  12       19.94       19.02     12.65 o 
  -1  -6  12       37.38       34.84     11.63 o 
   0  -6  12      285.55      286.46     16.89 o 
   1  -6  12       25.60       27.37      8.75 o 
   2  -6  12        2.68       22.52     10.71 o 
   3  -6  12       93.71       26.70     52.72 o 
   4  -6  12      335.85      326.19     38.05 o 
   5  -6  12      271.51      216.81     38.11 o 
   6  -6  12      614.71      711.25     95.89 o 
   7  -6  12      517.74      561.03     64.51 o 
   8  -6  12      217.86      186.66     49.93 o 
   9  -6  12       14.55        6.14     57.84 o 
  10  -6  12       44.60       22.14     42.88 o 
 -11  -5  12      178.93      131.67     50.76 o 
 -10  -5  12      112.61      139.93     47.37 o 
  -9  -5  12      337.43      400.32     56.43 o 
  -8  -5  12     1348.80     1370.55     89.17 o 
  -7  -5  12      171.24      187.22     61.67 o 
  -6  -5  12       59.66       84.62     28.08 o 
  -5  -5  12       38.83       36.27     37.05 o 
  -4  -5  12        1.36       -2.18      7.12 o 
  -3  -5  12       48.76       31.02     10.38 o 
  -2  -5  12       35.93       41.82     14.76 o 
  -1  -5  12       30.87       50.41      9.61 o 
   0  -5  12        1.62       15.71      8.17 o 
   1  -5  12      285.28      298.42     27.75 o 
   2  -5  12        7.28        8.83      8.59 o 
   3  -5  12       11.88       -0.91      7.38 o 
   4  -5  12      507.59      542.16     25.44 o 
   5  -5  12      659.66      657.82     55.52 o 
   6  -5  12      408.38      604.83     89.76 o 
   7  -5  12      384.00      485.55     58.59 o 
   8  -5  12      207.75      198.81     50.71 o 
   9  -5  12       49.92       49.33     42.34 o 
  10  -5  12       25.32       79.37     50.30 o 
 -10  -4  12        9.84       57.92     62.36 o 
  -9  -4  12        3.49      -36.03     36.03 o 
  -8  -4  12      223.36      227.90     42.46 o 
  -7  -4  12      281.04      275.53     64.80 o 
  -6  -4  12        0.25        9.43     22.21 o 
  -5  -4  12       99.43       95.03     26.94 o 
  -4  -4  12       74.09       72.24      8.37 o 
  -3  -4  12     3423.10     3268.91     70.44 o 
  -2  -4  12     5572.93     5292.95     84.81 o 
  -1  -4  12     6737.32     6378.81    103.20 o 
   0  -4  12     5492.98     5130.40    216.28 o 
   1  -4  12     4198.74     4032.42     86.01 o 
   2  -4  12     1789.80     1830.55     70.13 o 
   3  -4  12     1199.99     1222.96     61.84 o 
   4  -4  12     1037.22      910.12     41.84 o 
   5  -4  12        5.14        5.02      5.94 o 
   6  -4  12      179.96       44.80     57.32 o 
   7  -4  12       71.31       64.89     58.20 o 
   8  -4  12       18.28        4.27     31.14 o 
   9  -4  12        0.24       35.21     40.38 o 
  10  -4  12        7.72       68.86     77.64 o 
 -10  -3  12      355.96      484.12     61.12 o 
  -9  -3  12      463.17      403.72     55.30 o 
  -8  -3  12     1104.09     1133.83     76.89 o 
  -7  -3  12     1310.10     1546.99    121.28 o 
  -6  -3  12      922.83     1044.99     62.62 o 
  -5  -3  12      154.56      171.84     16.60 o 
  -4  -3  12     1056.18     1114.69     21.27 o 
  -3  -3  12      665.03      652.32     20.76 o 
  -2  -3  12      195.73      268.77     28.51 o 
  -1  -3  12      293.09      310.21     32.33 o 
   0  -3  12        3.16        1.31     10.40 o 
   1  -3  12        4.86       20.76     15.81 o 
   2  -3  12      157.66      187.52     58.93 o 
   3  -3  12      428.42      444.34     32.92 o 
   4  -3  12      410.58      361.85     64.45 o 
   5  -3  12      643.49      736.84     41.53 o 
   6  -3  12      467.30      425.43     34.84 o 
   7  -3  12      160.22      132.63     11.28 o 
   8  -3  12      273.83      203.66     50.72 o 
   9  -3  12      255.46      290.72     62.40 o 
  10  -3  12      154.73      163.53     59.22 o 
 -10  -2  12      144.85      173.41     44.96 o 
  -9  -2  12      324.17      385.09     52.12 o 
  -8  -2  12      406.41      506.22     54.01 o 
  -7  -2  12      645.60      611.07     81.56 o 
  -6  -2  12      408.69      392.82     11.83 o 
  -5  -2  12      758.33      783.27     15.38 o 
  -4  -2  12      389.46      385.53     14.75 o 
  -3  -2  12      140.32      138.39     11.34 o 
  -2  -2  12      429.98      480.68     38.37 o 
  -1  -2  12      140.89      176.72     13.19 o 
   0  -2  12       32.78       62.91     11.75 o 
   1  -2  12       13.92       23.59     29.12 o 
   2  -2  12      555.03      648.25     41.43 o 
   3  -2  12      261.18      297.89     24.88 o 
   4  -2  12      413.20      575.98     54.31 o 
   5  -2  12     1503.15     1549.59     60.86 o 
   6  -2  12      863.04      843.62     40.68 o 
   7  -2  12      341.56      365.13     35.67 o 
   8  -2  12      346.91      275.33     53.59 o 
   9  -2  12      191.70       80.19    122.53 o 
  10  -2  12       72.48       66.21     49.97 o 
 -10  -1  12        0.13       56.84     34.79 o 
  -9  -1  12       19.22       11.85      4.91 o 
  -8  -1  12       18.02       38.38     20.32 o 
  -7  -1  12        2.92        5.81      7.58 o 
  -6  -1  12        7.39       10.53     11.11 o 
  -5  -1  12       51.05       48.42     12.45 o 
  -4  -1  12      861.69      849.34     36.33 o 
  -3  -1  12     2832.04     2828.51     60.02 o 
  -2  -1  12     8227.08     8189.64    163.77 o 
  -1  -1  12    10131.49     9885.12    239.26 o 
   0  -1  12     2593.59     2476.72     73.09 o 
   1  -1  12     1060.03     1017.68     39.37 o 
   2  -1  12     1835.98     1879.14     62.42 o 
   3  -1  12      884.96      833.15     37.67 o 
   4  -1  12        1.06       26.64     29.42 o 
   5  -1  12        0.01       15.56     22.92 o 
   6  -1  12       69.24       66.66     21.19 o 
   7  -1  12       92.84       77.43     22.29 o 
   8  -1  12       41.14       25.21     23.61 o 
   9  -1  12        0.10       12.06     28.52 o 
 -10   0  12      192.97      133.77     43.48 o 
  -9   0  12      474.85      518.34     25.52 o 
  -8   0  12      598.31      562.21     85.38 o 
  -7   0  12      316.43      341.34     17.76 o 
  -6   0  12       25.25       28.50      9.06 o 
  -5   0  12      702.07      727.01     49.85 o 
  -4   0  12      806.84      860.95     36.75 o 
  -3   0  12        6.05        0.72     13.73 o 
  -2   0  12        4.76        8.64     21.95 o 
  -1   0  12        2.44        5.45     12.68 o 
   0   0  12       66.33       62.89     14.56 o 
   1   0  12      212.53      286.88     39.38 o 
   2   0  12      337.89      393.89     80.86 o 
   3   0  12      110.72      115.21     38.80 o 
   4   0  12      188.32      178.25     31.30 o 
   5   0  12      172.03      144.48     31.59 o 
   6   0  12      267.76      291.27     35.92 o 
   7   0  12      214.99      271.25     27.56 o 
   8   0  12      192.36      171.08     32.62 o 
   9   0  12       74.33       54.38     30.45 o 
 -10   1  12      278.68      146.27     58.85 o 
  -9   1  12      207.95      264.36     24.26 o 
  -8   1  12      239.69      286.31     66.20 o 
  -7   1  12       52.80       35.30     11.12 o 
  -6   1  12      205.42      179.94     17.85 o 
  -5   1  12      312.05      347.53     21.98 o 
  -4   1  12     1274.97     1283.81     64.46 o 
  -3   1  12      507.37      602.58     24.71 o 
  -2   1  12      121.15      129.52     23.16 o 
  -1   1  12       88.26      114.32     16.01 o 
   0   1  12       53.50       50.66     20.89 o 
   1   1  12      314.63      384.62     31.49 o 
   2   1  12      291.09      366.89     28.07 o 
   3   1  12      605.39      632.02     84.66 o 
   4   1  12      353.63      483.63     35.86 o 
   5   1  12        4.24       12.97     31.73 o 
   6   1  12      211.35      233.43     29.98 o 
   7   1  12      158.18      136.92     25.35 o 
   8   1  12       79.31       77.55     21.30 o 
   9   1  12       72.65       48.43     27.43 o 
 -10   2  12       24.13       -9.78     22.30 o 
  -9   2  12      134.91      133.42     30.97 o 
  -8   2  12       64.87       42.57     14.05 o 
  -7   2  12       83.95       59.88     38.17 o 
  -6   2  12      301.99      333.05     43.61 o 
  -5   2  12      381.18      364.17     22.59 o 
  -4   2  12     1103.17     1082.12     43.40 o 
  -3   2  12     2632.83     2530.21     89.34 o 
  -2   2  12     1398.00     1287.23     66.76 o 
  -1   2  12     1365.02     1417.58     46.65 o 
   0   2  12     2124.44     2065.56     70.64 o 
   1   2  12     2708.59     2716.24     90.01 o 
   2   2  12     1209.97     1328.04     80.43 o 
   3   2  12      831.51      897.40     46.54 o 
   4   2  12       77.89       64.80     26.05 o 
   5   2  12       76.94       99.61     83.37 o 
   6   2  12       22.11       59.85     24.52 o 
   7   2  12       64.84       31.89     20.95 o 
   8   2  12       53.26      104.02     35.77 o 
   9   2  12        0.16       14.40     20.37 o 
 -10   3  12       88.56       78.57     28.05 o 
  -9   3  12      211.10      197.85     51.79 o 
  -8   3  12      367.05      398.30     75.98 o 
  -7   3  12      602.48      609.37     31.64 o 
  -6   3  12     1614.24     1671.52    102.25 o 
  -5   3  12      865.94      840.19     54.09 o 
  -4   3  12      224.73      232.71     30.01 o 
  -3   3  12       60.38       67.69     18.60 o 
  -2   3  12       56.20       78.99     18.67 o 
  -1   3  12      331.73      385.76     34.02 o 
   0   3  12        4.60       45.73     29.14 o 
   1   3  12        3.94      -21.86     29.30 o 
   2   3  12       72.04       83.53     27.81 o 
   3   3  12      117.12      124.95     40.05 o 
   4   3  12      866.31      888.38    133.12 o 
   5   3  12      482.50      431.18     50.22 o 
   6   3  12      290.38      334.76     40.64 o 
   7   3  12      116.54      121.29     23.83 o 
   8   3  12       85.32       77.58     24.07 o 
 -10   4  12       59.27       94.17     33.14 o 
  -9   4  12      133.66      121.46     23.33 o 
  -8   4  12      125.79      131.54     27.16 o 
  -7   4  12      416.74      417.82     53.38 o 
  -6   4  12      206.62      246.74     35.37 o 
  -5   4  12        2.74      -10.15     21.89 o 
  -4   4  12       46.47       57.51     48.42 o 
  -3   4  12       23.12       29.01     20.93 o 
  -2   4  12      178.80      182.32     39.30 o 
  -1   4  12      114.56      119.59     22.95 o 
   0   4  12       86.33       74.87     21.89 o 
   1   4  12      181.19      325.88    126.54 o 
   2   4  12       23.68       26.87     20.49 o 
   3   4  12      128.74      128.69     29.29 o 
   4   4  12      123.87      114.67     29.91 o 
   5   4  12      348.11      428.72    142.39 o 
   6   4  12      294.94      254.10     39.17 o 
   7   4  12      223.81      168.85     30.74 o 
   8   4  12       27.36       62.86     27.70 o 
 -10   5  12       28.76       85.30     35.55 o 
  -9   5  12       38.28       -4.99     22.46 o 
  -8   5  12        0.11      -10.24     22.41 o 
  -7   5  12       13.15        7.57     20.63 o 
  -6   5  12        2.76      -13.57     21.48 o 
  -5   5  12      157.62      168.37     25.94 o 
  -4   5  12      494.54      604.73     59.48 o 
  -3   5  12      645.59      646.00     39.93 o 
  -2   5  12      775.47      809.91     71.28 o 
  -1   5  12     1059.66     1081.95     70.94 o 
   0   5  12     1057.36     1058.81     85.27 o 
   1   5  12      861.44      827.76     94.64 o 
   2   5  12      534.15      549.13     52.19 o 
   3   5  12      101.99       66.43     32.88 o 
   4   5  12       11.21      -11.15     31.04 o 
   5   5  12        3.25       -0.75     17.92 o 
   6   5  12        8.93       28.11     20.88 o 
   7   5  12       44.29       14.47     31.33 o 
  -9   6  12      105.31      105.12     52.99 o 
  -8   6  12      170.08      167.78     71.44 o 
  -7   6  12      100.94      116.74     32.56 o 
  -6   6  12      174.89      156.19     29.08 o 
  -5   6  12       77.32       71.49     24.08 o 
  -4   6  12        1.19        1.37     24.25 o 
  -3   6  12        2.98       24.18     21.36 o 
  -2   6  12      131.65      104.64     44.61 o 
  -1   6  12        6.59        1.69     21.53 o 
   0   6  12       40.68       51.13     29.75 o 
   1   6  12        5.15        0.23     24.10 o 
   2   6  12        3.42        2.52     26.19 o 
   3   6  12       40.28       76.07     30.10 o 
   4   6  12       47.40       68.93     30.70 o 
   5   6  12       37.74       38.30     22.59 o 
   6   6  12       20.64       20.33     21.46 o 
  -8   7  12       20.89      -30.84     30.84 o 
  -7   7  12       31.80      -10.36     27.29 o 
  -6   7  12      140.99      220.72     55.31 o 
  -5   7  12      173.35      177.13     32.52 o 
  -4   7  12       86.06       50.09     30.78 o 
  -3   7  12       67.11       91.13     28.31 o 
  -2   7  12       33.47        3.26     20.69 o 
  -1   7  12       27.85        5.06     35.02 o 
   0   7  12        0.11      -25.81     25.81 o 
   1   7  12       21.28       96.39     37.79 o 
   2   7  12       83.77       68.38     37.40 o 
   3   7  12       65.94       63.77     31.31 o 
   4   7  12      126.42      113.59     60.90 o 
   5   7  12      119.08      107.87     33.48 o 
  -7   8  12        4.62       60.44     29.81 o 
  -6   8  12       37.43      138.34     41.49 o 
  -5   8  12       78.43       42.32     33.80 o 
  -4   8  12      212.27      135.39     92.73 o 
  -3   8  12      336.38      398.98     72.07 o 
  -2   8  12      655.74      574.43     61.96 o 
  -1   8  12      651.47      633.74    308.07 o 
   0   8  12      389.17      382.48     46.71 o 
   1   8  12      254.15      255.04     70.44 o 
   2   8  12       60.48       41.62     30.60 o 
   3   8  12       15.46       -3.24     26.81 o 
   4   8  12        0.74       18.81     37.64 o 
  -6   9  12       76.14       91.13     36.21 o 
  -5   9  12       62.88      101.06     35.60 o 
  -4   9  12        8.12      -17.25     33.75 o 
  -3   9  12        6.46       16.06     27.94 o 
  -2   9  12        5.92      -25.96     36.30 o 
  -1   9  12        1.07       15.21     34.34 o 
   0   9  12        2.54      -30.39     37.37 o 
   1   9  12        0.90       16.99     36.32 o 
   2   9  12       45.68      123.03     62.67 o 
   3   9  12       44.91       81.93     88.59 o 
  -4  10  12       27.36       62.70     44.17 o 
  -3  10  12       18.93      -25.62     32.38 o 
  -2  10  12       17.80       51.72     68.66 o 
  -1  10  12       29.19       43.50     42.26 o 
   0  10  12       12.06        7.97     30.41 o 
  -2 -15  13      154.35      128.77     26.39 o 
  -1 -15  13       63.06       37.88     20.14 o 
   0 -15  13        2.55       15.48     15.92 o 
   1 -15  13       19.88       21.02     16.62 o 
   2 -15  13       79.08       88.04     26.53 o 
   3 -15  13       91.43       76.86     37.91 o 
  -4 -14  13       52.17        3.13     33.44 o 
  -3 -14  13       68.51       53.40     17.27 o 
  -2 -14  13      108.96       93.21     20.49 o 
  -1 -14  13       39.84       58.24     18.37 o 
   0 -14  13        0.07       -2.10     17.16 o 
   1 -14  13       29.03       26.01     17.78 o 
   2 -14  13       18.05       18.49     24.55 o 
   3 -14  13       61.90       35.13     25.76 o 
   4 -14  13       88.67       98.92     51.00 o 
   5 -14  13       52.30       11.04     35.32 o 
  -6 -13  13        0.30       41.97     44.37 o 
  -5 -13  13       21.45       44.89     67.90 o 
  -4 -13  13       84.88       92.54     42.41 o 
  -3 -13  13       10.82        3.02     14.90 o 
  -2 -13  13        7.33       22.60     14.81 o 
  -1 -13  13       25.97       12.28     17.52 o 
   0 -13  13        1.74       16.57     17.53 o 
   1 -13  13        0.29       16.66     14.92 o 
   2 -13  13       24.47       16.46     24.37 o 
   3 -13  13       59.30       78.57     27.11 o 
   4 -13  13       69.47       24.98     40.54 o 
   5 -13  13       74.50       88.32     32.39 o 
   6 -13  13       31.61       66.96     43.67 o 
  -7 -12  13       15.41       86.01     35.63 o 
  -6 -12  13      159.14      174.39     55.88 o 
  -5 -12  13      239.29      215.89     36.87 o 
  -4 -12  13      429.72      445.06     60.08 o 
  -3 -12  13      752.23      792.71     57.74 o 
  -2 -12  13      471.08      487.17     33.53 o 
  -1 -12  13      459.01      454.76     25.11 o 
   0 -12  13       65.37       51.76     17.55 o 
   1 -12  13      156.89      155.83     23.48 o 
   2 -12  13      631.81      616.38     96.61 o 
   3 -12  13      925.56      932.89     62.17 o 
   4 -12  13      544.35      612.41     56.55 o 
   5 -12  13      140.00      182.21     68.54 o 
   6 -12  13       97.98       49.63     37.40 o 
   7 -12  13       56.14       54.63     34.60 o 
  -8 -11  13       10.67      -13.85     40.02 o 
  -7 -11  13       28.19        2.00     33.66 o 
  -6 -11  13       95.27       82.29     30.73 o 
  -5 -11  13      131.12      173.91     31.52 o 
  -4 -11  13      250.21      302.05     34.35 o 
  -3 -11  13      170.58      209.43     23.82 o 
  -2 -11  13       46.92       47.95     13.91 o 
  -1 -11  13        7.18        6.67     10.56 o 
   0 -11  13       19.12       29.96     12.84 o 
   1 -11  13       60.47       74.22     41.23 o 
   2 -11  13      210.69      217.90     30.79 o 
   3 -11  13       43.45       83.31     23.25 o 
   4 -11  13       72.70       59.17     57.52 o 
   5 -11  13      106.05       40.56     47.16 o 
   6 -11  13       84.88       92.52     39.26 o 
   7 -11  13       53.20       55.58     49.28 o 
   8 -11  13       61.38       98.63     51.12 o 
  -8 -10  13        2.85       -3.25     34.18 o 
  -7 -10  13      106.99       29.73     37.63 o 
  -6 -10  13      121.66      128.73     41.41 o 
  -5 -10  13      117.26      183.07     41.22 o 
  -4 -10  13       79.04       61.11      9.66 o 
  -3 -10  13        0.42       -5.76     10.19 o 
  -2 -10  13        4.47       -1.52      7.75 o 
  -1 -10  13       49.74       50.84     13.81 o 
   0 -10  13        4.98       13.45      9.96 o 
   1 -10  13        0.31        6.44      9.54 o 
   2 -10  13        8.01       15.57     16.32 o 
   3 -10  13      492.69      472.08     41.50 o 
   4 -10  13      191.30      128.49     31.91 o 
   5 -10  13       75.86      111.36     28.88 o 
   6 -10  13       86.10      184.56     52.14 o 
   7 -10  13       52.02       59.81     31.74 o 
   8 -10  13        6.97       33.90     43.82 o 
  -9  -9  13        0.22       48.94     44.69 o 
  -8  -9  13       28.67      -27.66     38.18 o 
  -7  -9  13       26.85       31.15     34.65 o 
  -6  -9  13       42.81       76.27     36.01 o 
  -5  -9  13      442.25      509.83     52.48 o 
  -4  -9  13      732.56      700.11     70.36 o 
  -3  -9  13       99.08      144.35     35.05 o 
  -2  -9  13      640.61      654.25     18.51 o 
  -1  -9  13      731.82      773.69     28.76 o 
   0  -9  13       19.42        8.32     10.05 o 
   1  -9  13      508.10      479.11     24.51 o 
   2  -9  13       48.75       51.09      9.84 o 
   3  -9  13       21.46        2.83     18.13 o 
   4  -9  13      238.40      230.09     46.09 o 
   5  -9  13      452.40      614.33     55.74 o 
   6  -9  13      150.09      161.99     32.79 o 
   7  -9  13       14.28       -6.07     39.83 o 
   8  -9  13        0.48        2.46     31.01 o 
  -9  -8  13        7.31       24.06     38.90 o 
  -8  -8  13        0.09      -48.23     64.07 o 
  -7  -8  13      251.41      236.66     48.13 o 
  -6  -8  13      200.79      188.67     40.05 o 
  -5  -8  13      137.66      111.58     51.05 o 
  -4  -8  13      105.85      103.96      4.23 o 
  -3  -8  13       36.87       14.03     10.57 o 
  -2  -8  13       53.87       44.49     11.49 o 
  -1  -8  13      202.85      221.21     27.55 o 
   0  -8  13       40.46       53.82     15.32 o 
   1  -8  13        0.57      -15.64     15.64 o 
   2  -8  13       19.92       22.03      8.72 o 
   3  -8  13       61.96       85.49     12.64 o 
   4  -8  13      365.27      310.92     40.86 o 
   5  -8  13      311.19      227.27     68.36 o 
   6  -8  13      355.07      395.96     55.53 o 
   7  -8  13      100.55       46.95     39.59 o 
   8  -8  13       26.70       25.90     37.27 o 
   9  -8  13       48.26       65.33     36.79 o 
 -10  -7  13        0.03       66.77     74.67 o 
  -9  -7  13       33.65      -17.07     35.88 o 
  -8  -7  13        1.97        7.40     49.48 o 
  -7  -7  13        9.85       37.95     32.11 o 
  -6  -7  13      188.88      104.28     33.21 o 
  -5  -7  13      163.44      102.21     48.84 o 
  -4  -7  13      250.62      340.57     36.80 o 
  -3  -7  13       74.87       43.45     26.74 o 
  -2  -7  13     1415.31     1395.67     26.14 o 
  -1  -7  13      866.79      912.09     27.83 o 
   0  -7  13        0.12        7.33     22.32 o 
   1  -7  13      127.25      117.09     19.12 o 
   2  -7  13        1.58       12.78     18.31 o 
   3  -7  13        1.09       -0.84      8.74 o 
   4  -7  13       32.25       27.99     25.11 o 
   5  -7  13        0.73       36.25     29.21 o 
   6  -7  13       22.30       35.30     52.25 o 
   7  -7  13       70.12       90.51     41.43 o 
   8  -7  13        0.03       16.53     36.90 o 
   9  -7  13       13.01      -17.52     66.63 o 
 -10  -6  13       22.89       10.52     36.96 o 
  -9  -6  13       87.95      109.61     43.69 o 
  -8  -6  13      122.87      127.20     41.11 o 
  -7  -6  13      653.67      630.17     62.54 o 
  -6  -6  13     1077.91     1075.77     69.22 o 
  -5  -6  13     1394.77     1492.67     73.28 o 
  -4  -6  13     1497.92     1340.88     88.65 o 
  -3  -6  13      892.49      846.19     28.57 o 
  -2  -6  13      488.48      484.33     33.57 o 
  -1  -6  13      302.96      355.25     27.79 o 
   0  -6  13       67.83       98.20     14.24 o 
   1  -6  13      962.22     1036.57     27.52 o 
   2  -6  13      745.43      798.49     27.90 o 
   3  -6  13      601.52      374.98    272.25 o 
   4  -6  13      346.12      340.87     18.18 o 
   5  -6  13      470.55      538.80     51.42 o 
   6  -6  13      158.75      155.69     40.89 o 
   7  -6  13      182.30      167.37     75.89 o 
   8  -6  13        0.92       35.95     38.70 o 
   9  -6  13       34.74      -28.22     42.18 o 
 -10  -5  13       24.15       79.62     43.18 o 
  -9  -5  13       69.56       78.39     39.87 o 
  -8  -5  13      114.49      137.58     42.72 o 
  -7  -5  13       49.32       24.15     28.00 o 
  -6  -5  13       20.02       59.02     28.74 o 
  -5  -5  13      253.98      192.98     34.22 o 
  -4  -5  13      442.73      464.44     28.28 o 
  -3  -5  13      561.98      594.82     32.74 o 
  -2  -5  13      249.98      223.52     17.76 o 
  -1  -5  13        1.98        4.51      7.20 o 
   0  -5  13       20.72       20.91     11.74 o 
   1  -5  13      532.65      537.25     23.05 o 
   2  -5  13      128.16      137.87     10.62 o 
   3  -5  13      176.27      218.50     14.34 o 
   4  -5  13      152.05      149.20     16.20 o 
   5  -5  13      252.44      187.65     39.26 o 
   6  -5  13       63.67       50.82     34.01 o 
   7  -5  13       39.11       83.05     40.74 o 
   8  -5  13       13.67       11.58     56.10 o 
   9  -5  13       11.84       38.82     42.68 o 
 -10  -4  13        0.93      -17.97     34.43 o 
  -9  -4  13        0.08      -11.77     49.96 o 
  -8  -4  13       89.17      115.47     38.71 o 
  -7  -4  13       56.51       91.29     33.07 o 
  -6  -4  13      191.10      197.30     57.77 o 
  -5  -4  13      143.99      181.96     32.25 o 
  -4  -4  13        0.96        1.30      5.73 o 
  -3  -4  13        5.97        7.66      8.91 o 
  -2  -4  13        0.27       -1.16      7.04 o 
  -1  -4  13        0.52       14.98      9.48 o 
   0  -4  13       31.38       56.63     21.47 o 
   1  -4  13      420.32      458.06     54.28 o 
   2  -4  13      707.65      690.30     31.02 o 
   3  -4  13      706.80      807.41     37.68 o 
   4  -4  13      815.75      828.13     50.60 o 
   5  -4  13       57.01       77.49     14.86 o 
   6  -4  13        1.57       -1.84      4.62 o 
   7  -4  13        2.09      -25.00     33.20 o 
   8  -4  13        2.06      -32.75     38.00 o 
   9  -4  13       19.51      -45.42     70.34 o 
 -10  -3  13       31.54       55.03     37.31 o 
  -9  -3  13       52.11      123.59     66.87 o 
  -8  -3  13        2.50       25.48     30.07 o 
  -7  -3  13       61.37       44.52     31.39 o 
  -6  -3  13      390.65      385.55     66.94 o 
  -5  -3  13      440.63      476.46     12.46 o 
  -4  -3  13     1427.14     1415.60     23.19 o 
  -3  -3  13     1035.15     1057.13     35.78 o 
  -2  -3  13     1690.15     1638.00     36.91 o 
  -1  -3  13      401.64      393.09     17.65 o 
   0  -3  13        1.57       -2.37     11.20 o 
   1  -3  13        5.39       -1.42     10.77 o 
   2  -3  13      673.79      600.53     46.33 o 
   3  -3  13     1847.25     2048.90    106.67 o 
   4  -3  13     1815.42     1872.40    141.05 o 
   5  -3  13      930.09      990.40     49.56 o 
   6  -3  13      241.74      255.44     17.94 o 
   7  -3  13       16.74       18.34     31.03 o 
   8  -3  13       24.69       26.98     26.48 o 
   9  -3  13       16.72       28.14     66.50 o 
 -10  -2  13       10.66      -34.57     57.99 o 
  -9  -2  13        3.84       21.90     32.14 o 
  -8  -2  13        3.58       -6.21     27.34 o 
  -7  -2  13      207.27      219.52     36.07 o 
  -6  -2  13      935.09      836.36     59.18 o 
  -5  -2  13      399.17      418.71     15.10 o 
  -4  -2  13     1054.38     1031.10     26.02 o 
  -3  -2  13     1124.99     1195.04     30.72 o 
  -2  -2  13     1517.71     1479.04     34.26 o 
  -1  -2  13      971.47      998.48     33.66 o 
   0  -2  13        4.51       15.48     11.02 o 
   1  -2  13       83.20      101.38     19.41 o 
   2  -2  13      400.21      372.97     25.56 o 
   3  -2  13      670.19      709.89     54.55 o 
   4  -2  13     1203.82     1229.93     78.02 o 
   5  -2  13      375.81      492.16     73.14 o 
   6  -2  13        9.39       -7.78     13.81 o 
   7  -2  13        4.72        6.31      8.93 o 
   8  -2  13        0.57      -20.25     25.95 o 
   9  -2  13        7.97      -27.74     29.76 o 
 -10  -1  13        1.26      -36.25     36.25 o 
  -9  -1  13        0.28      -15.22     30.36 o 
  -8  -1  13       14.50       16.55     11.90 o 
  -7  -1  13       53.46       63.51      8.85 o 
  -6  -1  13        5.45        6.69      7.83 o 
  -5  -1  13       63.69       52.37     11.37 o 
  -4  -1  13      373.29      352.54     19.45 o 
  -3  -1  13      111.05      147.98     21.95 o 
  -2  -1  13      973.69      990.16     29.81 o 
  -1  -1  13      240.39      266.95     42.87 o 
   0  -1  13       33.02        5.78     18.43 o 
   1  -1  13      515.92      583.68     33.61 o 
   2  -1  13      433.43      366.41     37.12 o 
   3  -1  13      442.64      432.48     65.98 o 
   4  -1  13      313.48      513.37    175.60 o 
   5  -1  13      332.91      354.21     35.36 o 
   6  -1  13       73.13       58.92     30.61 o 
   7  -1  13        6.60       18.32     12.91 o 
   8  -1  13        0.05       -3.01     11.37 o 
   9  -1  13        0.24        6.70     26.45 o 
 -10   0  13       33.61       61.74     38.92 o 
  -9   0  13        7.33       31.63     17.64 o 
  -8   0  13       31.39        4.87     14.92 o 
  -7   0  13      135.17      135.42     12.22 o 
  -6   0  13      447.16      448.83     21.97 o 
  -5   0  13      412.34      423.53     28.10 o 
  -4   0  13      409.56      394.96     19.38 o 
  -3   0  13      279.17      300.75     18.19 o 
  -2   0  13      194.58      253.70     33.82 o 
  -1   0  13       14.70       20.64     15.22 o 
   0   0  13        1.73       23.57     35.12 o 
   1   0  13      125.50      129.15     19.69 o 
   2   0  13      267.26      347.95     27.47 o 
   3   0  13      832.31      960.04     52.70 o 
   4   0  13      496.17      547.83    127.22 o 
   5   0  13      473.82      532.22     41.07 o 
   6   0  13       67.44       81.58     24.78 o 
   7   0  13        8.92      -10.69     23.11 o 
   8   0  13       78.90       69.08     19.04 o 
   9   0  13       93.25       89.87     74.48 o 
 -10   1  13        7.83       18.52     33.97 o 
  -9   1  13        5.10       10.00     21.10 o 
  -8   1  13        7.68       15.50     17.81 o 
  -7   1  13       11.12       -5.27     10.17 o 
  -6   1  13        4.04       26.54     11.36 o 
  -5   1  13      188.80      173.33     25.70 o 
  -4   1  13      563.04      549.22     29.58 o 
  -3   1  13     1242.98     1235.26     72.81 o 
  -2   1  13      210.39      273.31     59.69 o 
  -1   1  13      191.03      262.77     74.19 o 
   0   1  13      467.36      551.91     62.02 o 
   1   1  13      453.25      467.19     31.06 o 
   2   1  13      247.72      301.41     84.89 o 
   3   1  13      631.36      642.94     47.78 o 
   4   1  13        2.37        8.07     18.59 o 
   5   1  13        3.52       19.80     52.82 o 
   6   1  13       25.03       37.84     16.67 o 
   7   1  13       22.53       30.78     17.55 o 
   8   1  13        4.51        5.86     20.13 o 
 -10   2  13       59.52       14.06     33.28 o 
  -9   2  13       72.13       61.27     19.65 o 
  -8   2  13       66.10       68.96     19.35 o 
  -7   2  13        9.82        5.44     19.63 o 
  -6   2  13      193.71      185.15     23.38 o 
  -5   2  13        0.47       32.69     40.02 o 
  -4   2  13       16.50       22.30     16.80 o 
  -3   2  13       73.54       55.49     19.52 o 
  -2   2  13       67.13       74.19     17.85 o 
  -1   2  13        0.05       -4.42     14.15 o 
   0   2  13       25.33       30.49     26.12 o 
   1   2  13       59.85      100.35     34.19 o 
   2   2  13      483.91      544.15     76.10 o 
   3   2  13        8.97        6.80     24.92 o 
   4   2  13       91.49      120.54     28.22 o 
   5   2  13       16.62      -19.38     32.98 o 
   6   2  13       18.52       39.42     18.15 o 
   7   2  13        1.35      -15.49     22.01 o 
   8   2  13       15.11       -2.16     24.14 o 
 -10   3  13       50.64       16.15     25.84 o 
  -9   3  13       27.28       56.01     22.17 o 
  -8   3  13       12.59       21.65     18.89 o 
  -7   3  13       29.44       52.69     21.03 o 
  -6   3  13      318.31      433.26    118.95 o 
  -5   3  13      347.33      435.50     32.41 o 
  -4   3  13      658.24      718.37     52.02 o 
  -3   3  13     1038.07     1186.74    100.23 o 
  -2   3  13      525.80      574.17     40.22 o 
  -1   3  13        0.55       12.50     19.47 o 
   0   3  13      326.42      331.84     35.70 o 
   1   3  13      409.13      473.85     59.39 o 
   2   3  13      763.04      718.11    134.23 o 
   3   3  13     1312.80     1335.44     72.57 o 
   4   3  13      104.04       60.76     33.49 o 
   5   3  13        6.99       10.55     23.72 o 
   6   3  13        7.52       32.20     20.58 o 
   7   3  13        4.13      -12.31     20.83 o 
   8   3  13        0.18        6.45     22.59 o 
 -10   4  13       26.77       24.45     30.15 o 
  -9   4  13        0.43       -3.19     33.81 o 
  -8   4  13       25.01       -8.81     20.80 o 
  -7   4  13        3.25       12.68     39.04 o 
  -6   4  13       92.80       82.87     21.35 o 
  -5   4  13      548.48      570.09     94.56 o 
  -4   4  13      577.44      629.34     70.99 o 
  -3   4  13       28.34       29.28     22.02 o 
  -2   4  13       13.38        5.00     19.24 o 
  -1   4  13       17.24       11.64     18.14 o 
   0   4  13        4.67       10.63     30.18 o 
   1   4  13        2.85      -19.61     33.70 o 
   2   4  13        2.27       27.35     22.29 o 
   3   4  13      207.79      251.28     43.53 o 
   4   4  13      266.30      265.26     38.67 o 
   5   4  13      265.83      244.96     54.99 o 
   6   4  13       89.94       87.43     32.75 o 
   7   4  13       10.32       14.46     24.72 o 
  -9   5  13       20.08       78.40     78.39 o 
  -8   5  13        0.17        2.67     17.98 o 
  -7   5  13        6.68      -20.65     20.65 o 
  -6   5  13       24.45       19.70     21.15 o 
  -5   5  13       20.00       31.93     24.91 o 
  -4   5  13       29.41       47.49     21.80 o 
  -3   5  13        0.06       18.36     19.51 o 
  -2   5  13       69.95       43.17     21.95 o 
  -1   5  13       15.09       53.35     28.34 o 
   0   5  13        3.07        6.06     20.40 o 
   1   5  13        0.40       39.22     29.62 o 
   2   5  13       33.80       24.23     24.67 o 
   3   5  13      143.43      187.47     35.22 o 
   4   5  13      230.99      197.70     37.84 o 
   5   5  13       80.60       13.91     32.27 o 
   6   5  13        7.37       14.95     33.69 o 
  -9   6  13        9.04       69.06     47.64 o 
  -8   6  13       12.37       93.16     33.49 o 
  -7   6  13       26.01       72.85     30.87 o 
  -6   6  13      229.31      234.25     47.32 o 
  -5   6  13      346.22      383.08     55.38 o 
  -4   6  13      215.87      183.04     31.60 o 
  -3   6  13      158.86      118.78     34.84 o 
  -2   6  13       28.96       39.82     29.19 o 
  -1   6  13       57.75       12.81     21.93 o 
   0   6  13      156.91      200.88     34.39 o 
   1   6  13      203.14      217.56     36.55 o 
   2   6  13      215.25      245.74     51.01 o 
   3   6  13      215.51      172.39     46.69 o 
   4   6  13      235.51      197.18     41.02 o 
   5   6  13       74.38       79.58     28.81 o 
  -8   7  13       19.04       60.53     52.57 o 
  -7   7  13       17.23        4.95     26.60 o 
  -6   7  13       35.89       50.22     27.33 o 
  -5   7  13       45.92       94.09     35.02 o 
  -4   7  13       17.44       32.11     25.48 o 
  -3   7  13       19.48        4.41     53.35 o 
  -2   7  13       79.15       69.64     43.63 o 
  -1   7  13       40.54       48.27     33.00 o 
   0   7  13        9.95       18.57     25.86 o 
   1   7  13       17.16       16.25     32.07 o 
   2   7  13      104.36       56.95     52.22 o 
   3   7  13       87.33       81.08     34.89 o 
   4   7  13       53.33       90.08     45.10 o 
  -7   8  13       19.03       -1.06     29.79 o 
  -6   8  13       32.33       77.64     64.46 o 
  -5   8  13        1.05       53.84     71.00 o 
  -4   8  13        2.83      -34.42     41.46 o 
  -3   8  13       10.24       19.89     32.70 o 
  -2   8  13        0.49       35.94     29.31 o 
  -1   8  13       33.93       56.84     31.63 o 
   0   8  13       27.53      -11.89     45.97 o 
   1   8  13        6.74       18.09     34.56 o 
   2   8  13        6.87       30.68     31.11 o 
   3   8  13       12.79       34.74     44.00 o 
  -5   9  13       44.05       86.89     36.19 o 
  -4   9  13       82.31      106.85     37.53 o 
  -3   9  13       60.25       74.04     35.32 o 
  -2   9  13       10.23      -18.40     29.71 o 
  -1   9  13        0.40       -1.89     33.27 o 
   0   9  13        8.09       31.86     32.89 o 
   1   9  13       36.69       38.26     55.97 o 
  -2 -15  14      124.12       69.27     25.01 o 
  -1 -15  14        4.03       66.59     62.28 o 
   0 -15  14       47.52       15.96     22.05 o 
   1 -15  14      116.27       93.41     20.42 o 
   2 -15  14       83.32       54.99     27.82 o 
  -4 -14  14      135.66      178.11     52.20 o 
  -3 -14  14       71.45      103.60     42.51 o 
  -2 -14  14        0.05       -1.29     13.92 o 
  -1 -14  14       24.74       28.24     18.42 o 
   0 -14  14       96.31       83.66     21.35 o 
   1 -14  14      201.81      133.73     27.34 o 
   2 -14  14      117.01       66.59     26.69 o 
   3 -14  14       14.16       -6.14     35.80 o 
   4 -14  14       28.40       35.03     28.40 o 
  -5 -13  14       19.77       -8.03     24.64 o 
  -4 -13  14        1.21        8.19     40.23 o 
  -3 -13  14      155.17      142.46     18.10 o 
  -2 -13  14      395.25      464.17     32.05 o 
  -1 -13  14      523.63      598.47     35.87 o 
   0 -13  14      565.77      590.30     42.79 o 
   1 -13  14      555.09      639.08     48.90 o 
   2 -13  14      730.43      734.98     54.52 o 
   3 -13  14      277.88      236.81     44.59 o 
   4 -13  14      131.03      101.94     55.21 o 
   5 -13  14       53.31       48.27     37.12 o 
  -7 -12  14        2.79      -36.93     42.97 o 
  -6 -12  14      122.91      106.44     48.57 o 
  -5 -12  14      187.94      199.32     50.27 o 
  -4 -12  14      362.32      369.92     37.85 o 
  -3 -12  14      656.44      608.51     35.23 o 
  -2 -12  14      687.25      726.55     34.86 o 
  -1 -12  14      652.45      663.79     26.38 o 
   0 -12  14      329.27      408.49     27.78 o 
   1 -12  14      459.02      567.34     35.04 o 
   2 -12  14      259.45      236.40     30.05 o 
   3 -12  14      214.25      337.38     95.80 o 
   4 -12  14      212.56      234.20    144.93 o 
   5 -12  14       44.97       49.71     49.33 o 
   6 -12  14       13.55       20.04     28.32 o 
  -7 -11  14      445.44      100.80     80.46 o 
  -6 -11  14      510.27      794.00    121.89 o 
  -5 -11  14      367.21      428.31     55.31 o 
  -4 -11  14      169.17      119.62     22.66 o 
  -3 -11  14       18.73        1.85      7.69 o 
  -2 -11  14       12.27       21.50     11.46 o 
  -1 -11  14       61.25       57.57     12.23 o 
   0 -11  14      288.19      327.34     57.14 o 
   1 -11  14      442.68      470.75     46.86 o 
   2 -11  14      159.63      144.65     29.23 o 
   3 -11  14        0.47        7.89     26.43 o 
   4 -11  14      156.11      119.91     38.28 o 
   5 -11  14      270.38      294.26     39.22 o 
   6 -11  14      235.44      321.65     52.83 o 
   7 -11  14      382.75      580.35    224.97 o 
  -8 -10  14        0.50      -44.81     44.81 o 
  -7 -10  14       26.50      -22.09     58.83 o 
  -6 -10  14       42.42       60.19     59.43 o 
  -5 -10  14        5.57       29.00     30.77 o 
  -4 -10  14        8.51        9.21      7.14 o 
  -3 -10  14       93.60      125.61     34.51 o 
  -2 -10  14      295.05      322.24     38.44 o 
  -1 -10  14      485.71      537.36     22.44 o 
   0 -10  14     1364.09     1421.85     43.91 o 
   1 -10  14     3210.17     2996.88     67.80 o 
   2 -10  14     1340.64     1454.46     53.59 o 
   3 -10  14      482.21      465.44     35.67 o 
   4 -10  14      102.79      115.29     54.86 o 
   5 -10  14        2.61      -21.15     23.07 o 
   6 -10  14       19.01       25.00     25.67 o 
   7 -10  14        0.08       47.83     45.31 o 
   8 -10  14       12.90       22.15     31.96 o 
  -9  -9  14       73.58       84.14     50.52 o 
  -8  -9  14       18.51       67.32     43.19 o 
  -7  -9  14        2.43       46.82     37.48 o 
  -6  -9  14       21.29       53.92     55.42 o 
  -5  -9  14      444.91      447.88     51.52 o 
  -4  -9  14      515.35      467.12      8.96 o 
  -3  -9  14      176.17      217.11     24.55 o 
  -2  -9  14      135.59      121.56     15.13 o 
  -1  -9  14       89.13       92.45     17.05 o 
   0  -9  14      651.76      636.10     23.65 o 
   1  -9  14      297.19      335.21     16.73 o 
   2  -9  14     1058.81     1072.65     51.17 o 
   3  -9  14      236.00      336.00    100.69 o 
   4  -9  14        2.32       -6.52     21.83 o 
   5  -9  14        5.56       -6.68     27.62 o 
   6  -9  14        2.05        6.02     22.92 o 
   7  -9  14        9.17        7.74     26.06 o 
   8  -9  14       43.75       52.99     49.35 o 
  -9  -8  14      327.40      226.80     95.78 o 
  -8  -8  14      554.33      530.62     70.37 o 
  -7  -8  14      279.38      274.88     51.98 o 
  -6  -8  14      571.61      506.01     86.75 o 
  -5  -8  14      767.49      904.36     63.68 o 
  -4  -8  14      194.54      190.52     33.11 o 
  -3  -8  14        5.30       26.54      7.00 o 
  -2  -8  14      313.74      348.26     15.24 o 
  -1  -8  14      110.39      111.83     11.02 o 
   0  -8  14      660.77      656.32     20.95 o 
   1  -8  14        3.69       -0.78      8.92 o 
   2  -8  14       20.62       21.18     12.69 o 
   3  -8  14        9.57        4.08      5.64 o 
   4  -8  14       36.45       56.89     29.89 o 
   5  -8  14      365.68      275.74     47.75 o 
   6  -8  14      536.50      762.92     73.91 o 
   7  -8  14      706.72     1011.89    139.03 o 
   8  -8  14      439.13      585.18     81.16 o 
 -10  -7  14        0.20      -48.22     48.22 o 
  -9  -7  14        6.76      -16.82     37.17 o 
  -8  -7  14       19.83        6.23     32.46 o 
  -7  -7  14        0.41       54.92     34.73 o 
  -6  -7  14        1.68       -6.57     41.91 o 
  -5  -7  14        5.34       -1.98     21.83 o 
  -4  -7  14      147.35      133.53      5.14 o 
  -3  -7  14      288.09      329.31     26.10 o 
  -2  -7  14     2160.58     2069.05     42.60 o 
  -1  -7  14     6814.52     6664.76    152.27 o 
   0  -7  14     6800.21     6683.20    217.74 o 
   1  -7  14     1296.60     1339.13     46.39 o 
   2  -7  14       12.21        2.39     11.16 o 
   3  -7  14      207.98       58.96    110.40 o 
   4  -7  14       84.99      151.31     34.19 o 
   5  -7  14       13.92      -22.33     28.65 o 
   6  -7  14       37.09       11.50     30.08 o 
   7  -7  14        0.12       42.91     38.63 o 
   8  -7  14        0.36       14.47     62.09 o 
   9  -7  14        0.01       28.09     45.40 o 
 -10  -6  14       68.71       46.30     69.97 o 
  -9  -6  14        0.97      -30.75     36.61 o 
  -8  -6  14      278.94      202.24     49.67 o 
  -7  -6  14      697.32      650.69     64.11 o 
  -6  -6  14      591.04      598.02     84.77 o 
  -5  -6  14      234.21      229.40     36.03 o 
  -4  -6  14      563.29      520.37     26.26 o 
  -3  -6  14      336.13      378.94     20.19 o 
  -2  -6  14     1009.81     1001.24     28.24 o 
  -1  -6  14     1936.33     1872.23     51.52 o 
   0  -6  14     1655.17     1677.04     58.22 o 
   1  -6  14      458.15      527.38     21.69 o 
   2  -6  14      892.06      931.96     26.12 o 
   3  -6  14      329.87      298.04     29.31 o 
   4  -6  14       17.07       19.76     22.11 o 
   5  -6  14       77.45       91.55     35.51 o 
   6  -6  14      153.37      160.69     42.59 o 
   7  -6  14       35.81       18.24     34.84 o 
   8  -6  14        9.41       36.20     42.00 o 
   9  -6  14        0.27      -27.11     70.56 o 
  -9  -5  14      511.72      522.60     67.74 o 
  -8  -5  14     1318.46     1117.65    130.31 o 
  -7  -5  14     1434.42     1649.20     97.72 o 
  -6  -5  14      377.59      435.41     49.24 o 
  -5  -5  14      263.88      211.83     36.33 o 
  -4  -5  14       94.31      118.07     52.05 o 
  -3  -5  14       31.78       24.99      8.85 o 
  -2  -5  14      170.88      158.74     12.69 o 
  -1  -5  14      339.04      355.19     17.88 o 
   0  -5  14      342.88      333.30     26.91 o 
   1  -5  14      108.51      120.23     13.97 o 
   2  -5  14       81.01       66.17     12.91 o 
   3  -5  14       62.62       65.01     16.17 o 
   4  -5  14      268.56      211.67     67.03 o 
   5  -5  14      553.19      500.04     47.29 o 
   6  -5  14      540.74      730.40    109.57 o 
   7  -5  14      679.81      619.49     73.47 o 
   8  -5  14      211.22      184.14     55.31 o 
   9  -5  14       88.58       14.42     41.17 o 
 -10  -4  14        0.10       63.11     42.42 o 
  -9  -4  14       23.50       64.52     38.05 o 
  -8  -4  14      173.39      301.67     80.61 o 
  -7  -4  14       60.12       40.08     31.81 o 
  -6  -4  14        8.74       56.94     30.03 o 
  -5  -4  14       22.03       25.13      6.29 o 
  -4  -4  14      412.08      409.83     10.85 o 
  -3  -4  14     1404.91     1333.65     82.47 o 
  -2  -4  14     2011.93     1998.50     64.83 o 
  -1  -4  14     3178.81     2994.21    117.17 o 
   0  -4  14     4152.10     4263.79     93.19 o 
   1  -4  14     2361.43     2420.91     70.91 o 
   2  -4  14     1690.02     1764.19     63.57 o 
   3  -4  14     1154.33     1194.00     55.96 o 
   4  -4  14      895.43      734.35     51.09 o 
   5  -4  14        5.75       26.55     25.08 o 
   6  -4  14        2.20       -2.23     17.30 o 
   7  -4  14       55.86       70.13     67.58 o 
   8  -4  14       24.08       33.39     41.61 o 
   9  -4  14        1.39      -17.16     41.30 o 
 -10  -3  14       51.79       13.25     35.06 o 
  -9  -3  14       54.43       53.13     37.95 o 
  -8  -3  14       70.46       97.73     39.02 o 
  -7  -3  14      274.17      384.67     50.21 o 
  -6  -3  14      236.01      221.92      7.14 o 
  -5  -3  14      380.14      379.35     11.69 o 
  -4  -3  14      938.78     1018.87     55.88 o 
  -3  -3  14     2130.94     2122.33     53.78 o 
  -2  -3  14     2233.49     2166.33     45.69 o 
  -1  -3  14      986.10     1040.86     35.07 o 
   0  -3  14      800.87      901.08     45.19 o 
   1  -3  14      697.70      646.47     35.42 o 
   2  -3  14      115.20      138.53     20.62 o 
   3  -3  14      150.87      151.80     23.59 o 
   4  -3  14       94.42       83.04     27.57 o 
   5  -3  14      104.43      137.41     27.59 o 
   6  -3  14       16.85       31.23     13.40 o 
   7  -3  14        1.14       11.17      6.86 o 
   8  -3  14       27.05       10.88     31.21 o 
   9  -3  14       38.69       44.09     46.89 o 
 -10  -2  14      159.55      127.18     47.44 o 
  -9  -2  14      513.43      703.07    110.13 o 
  -8  -2  14      784.21      821.58     73.16 o 
  -7  -2  14      695.61      678.86     39.41 o 
  -6  -2  14      980.64      961.87     21.04 o 
  -5  -2  14      547.25      601.27     16.51 o 
  -4  -2  14        3.38        1.17      7.08 o 
  -3  -2  14        0.04        5.06     13.14 o 
  -2  -2  14      500.72      492.87     24.12 o 
  -1  -2  14      681.13      640.28     30.87 o 
   0  -2  14      140.04      161.37     21.74 o 
   1  -2  14       81.35       95.02     21.01 o 
   2  -2  14       68.56       55.11     17.51 o 
   3  -2  14      303.70      404.99     38.36 o 
   4  -2  14      796.79      696.40     50.33 o 
   5  -2  14     1007.46     1080.22     57.06 o 
   6  -2  14      533.18      608.23     79.53 o 
   7  -2  14      465.54      582.83     75.31 o 
   8  -2  14      228.32      245.38     50.55 o 
   9  -2  14      243.80      220.99     55.10 o 
 -10  -1  14        3.66       12.34     55.51 o 
  -9  -1  14        2.44       -5.13     31.15 o 
  -8  -1  14        0.64      -13.15     25.14 o 
  -7  -1  14        0.10       10.39      7.78 o 
  -6  -1  14      112.63      110.35     34.88 o 
  -5  -1  14       35.47       24.11     11.20 o 
  -4  -1  14      629.53      690.16     26.82 o 
  -3  -1  14     1277.17     1231.47     36.21 o 
  -2  -1  14     2304.43     2156.69     72.12 o 
  -1  -1  14     2316.85     2345.47     60.07 o 
   0  -1  14      646.94      612.64     29.52 o 
   1  -1  14     1320.12     1388.73     69.56 o 
   2  -1  14     1094.61     1148.73     46.36 o 
   3  -1  14      462.29      522.64     35.09 o 
   4  -1  14      130.41      148.13     42.92 o 
   5  -1  14       65.47       36.43     24.06 o 
   6  -1  14        6.55      -21.33     23.25 o 
   7  -1  14        5.60       24.08     19.71 o 
   8  -1  14        1.14       -7.28     26.26 o 
 -10   0  14       20.89       14.65     35.41 o 
  -9   0  14       75.89       91.35     39.84 o 
  -8   0  14       93.78      115.66     23.09 o 
  -7   0  14      246.59      226.22     15.09 o 
  -6   0  14       29.06       41.79     17.47 o 
  -5   0  14       21.07       37.00     11.32 o 
  -4   0  14      277.38      351.28     19.80 o 
  -3   0  14      262.35      346.13     29.92 o 
  -2   0  14      143.05      197.04     22.05 o 
  -1   0  14      234.52      182.44     20.07 o 
   0   0  14      135.49      156.16     20.88 o 
   1   0  14      563.55      703.33     45.68 o 
   2   0  14       59.28       53.23     19.68 o 
   3   0  14        3.78       -8.77     30.42 o 
   4   0  14      214.98      170.57     45.74 o 
   5   0  14       75.05       64.52     25.93 o 
   6   0  14       10.53       25.34     15.82 o 
   7   0  14        0.55       -2.85     14.38 o 
   8   0  14        8.38       13.42     19.97 o 
  -9   1  14      348.13      262.94     33.21 o 
  -8   1  14      561.75      544.86     29.28 o 
  -7   1  14      522.24      613.51     31.05 o 
  -6   1  14      133.80      103.52     25.09 o 
  -5   1  14      204.20      180.87     21.01 o 
  -4   1  14      100.94      118.35     20.03 o 
  -3   1  14        1.82       -8.03     15.09 o 
  -2   1  14      484.05      498.07     30.16 o 
  -1   1  14      754.67      677.00     33.87 o 
   0   1  14      214.96      217.79     23.94 o 
   1   1  14       19.66       13.97     20.75 o 
   2   1  14       91.87       70.68     22.18 o 
   3   1  14      370.38      409.41     54.01 o 
   4   1  14      104.32       92.60     31.85 o 
   5   1  14      338.35      421.90    111.54 o 
   6   1  14      400.25      451.50     47.26 o 
   7   1  14      445.89      517.79     35.16 o 
   8   1  14      149.36      184.51     53.48 o 
  -9   2  14       37.51       28.40     22.29 o 
  -8   2  14        4.98       12.62     13.83 o 
  -7   2  14        2.97       20.51     17.32 o 
  -6   2  14      132.04      138.33     21.17 o 
  -5   2  14      649.98      615.79     67.58 o 
  -4   2  14      357.06      388.86     26.00 o 
  -3   2  14      488.62      558.83     33.78 o 
  -2   2  14     1092.87     1091.32     83.50 o 
  -1   2  14     1158.96     1213.28    118.23 o 
   0   2  14      633.32      758.78     40.17 o 
   1   2  14      498.73      565.02     37.32 o 
   2   2  14      810.40      809.51     46.50 o 
   3   2  14       21.51       52.50     29.48 o 
   4   2  14       76.38       86.53     33.97 o 
   5   2  14       14.97       57.44     31.59 o 
   6   2  14        1.56       10.93     17.30 o 
   7   2  14       42.34       43.31     26.42 o 
 -10   3  14       10.73       38.50     29.10 o 
  -9   3  14       30.81       -4.63     21.54 o 
  -8   3  14       43.22       51.93     26.25 o 
  -7   3  14       70.05       70.74     19.09 o 
  -6   3  14      778.17      783.78     58.40 o 
  -5   3  14      633.79      586.47     43.02 o 
  -4   3  14      244.57      203.06     29.47 o 
  -3   3  14      110.25      273.37    122.51 o 
  -2   3  14      371.00      379.42     30.56 o 
  -1   3  14      711.13      679.84     47.39 o 
   0   3  14      202.97      172.14     32.59 o 
   1   3  14      152.13      162.17     61.31 o 
   2   3  14       24.64       59.62     25.09 o 
   3   3  14      199.33      199.90     34.17 o 
   4   3  14      299.88      277.86     48.50 o 
   5   3  14       69.74       86.76     39.12 o 
   6   3  14       17.61        8.90     18.35 o 
   7   3  14       16.78       51.02     44.22 o 
  -9   4  14      192.76      125.82     39.65 o 
  -8   4  14      150.30      165.60     42.60 o 
  -7   4  14      316.75      353.42     66.32 o 
  -6   4  14      103.47      101.80     27.73 o 
  -5   4  14       73.06       51.00     30.45 o 
  -4   4  14       55.26       54.65     20.82 o 
  -3   4  14       17.64       38.81     24.52 o 
  -2   4  14        4.67      -23.00     36.33 o 
  -1   4  14        1.98       20.68     20.60 o 
   0   4  14       36.41       38.18     39.70 o 
   1   4  14      101.64       68.15     42.93 o 
   2   4  14       15.17       28.14     24.37 o 
   3   4  14      297.37      246.89     75.46 o 
   4   4  14       78.62      108.33     38.62 o 
   5   4  14      181.52      189.43     54.52 o 
   6   4  14      246.35      190.35     30.51 o 
  -9   5  14        4.79       40.03     23.72 o 
  -8   5  14        0.02      -41.89     41.89 o 
  -7   5  14       34.01      190.13    155.09 o 
  -6   5  14       51.31      118.04     53.67 o 
  -5   5  14        5.91        3.55     23.17 o 
  -4   5  14      174.54      179.56     29.79 o 
  -3   5  14      375.53      315.15     42.81 o 
  -2   5  14      876.61      872.97     52.46 o 
  -1   5  14      947.51     1028.00    114.07 o 
   0   5  14      707.16      645.18     49.55 o 
   1   5  14      470.25      478.82     72.35 o 
   2   5  14      474.81      489.85     93.39 o 
   3   5  14       18.89      -21.89     32.22 o 
   4   5  14       12.25        8.55     26.70 o 
   5   5  14        2.92       -4.71     27.13 o 
   6   5  14        2.39        1.19     44.36 o 
  -8   6  14       19.03       43.55     31.47 o 
  -7   6  14       36.57       44.59     47.18 o 
  -6   6  14       54.60      198.77     33.02 o 
  -5   6  14       91.98      234.11     34.35 o 
  -4   6  14      151.43      114.93     59.43 o 
  -3   6  14      237.52      311.90     60.28 o 
  -2   6  14      172.01      194.35     40.74 o 
  -1   6  14      160.79      150.87     33.68 o 
   0   6  14      121.28      128.45     39.95 o 
   1   6  14       84.16       78.69     37.35 o 
   2   6  14       18.64       52.09     30.83 o 
   3   6  14       12.61       48.03     32.09 o 
   4   6  14        6.73       45.15     40.56 o 
   5   6  14        0.12      -27.55     27.55 o 
  -7   7  14       96.11      214.49     51.69 o 
  -6   7  14       71.53      150.51     48.10 o 
  -5   7  14       18.72       51.90     28.87 o 
  -4   7  14       13.02       29.12     26.37 o 
  -3   7  14        6.20      -16.20     25.16 o 
  -2   7  14       50.07       27.29     26.77 o 
  -1   7  14       10.43        2.16     38.01 o 
   0   7  14        0.22       32.43     49.72 o 
   1   7  14        3.60        2.24     40.43 o 
   2   7  14        5.61       11.69     33.79 o 
   3   7  14       25.80       57.44     42.80 o 
  -5   8  14       69.33      166.58     76.71 o 
  -4   8  14       97.69       93.34     85.92 o 
  -3   8  14      148.84       94.51     42.95 o 
  -2   8  14      236.97      324.88     47.79 o 
  -1   8  14      184.83      206.25     51.09 o 
   0   8  14      157.59      158.87     42.51 o 
   1   8  14      100.99      161.24     43.02 o 
   2   8  14       40.27       56.82     36.54 o 
  -2   9  14       37.37       32.43     87.00 o 
  -1   9  14       37.50      -24.00     75.89 o 
   0 -15  15        0.61       98.26     63.34 o 
  -2 -14  15        5.38       41.85     20.22 o 
  -1 -14  15       24.39       32.05     22.17 o 
   0 -14  15       21.98       19.39     22.81 o 
   1 -14  15       25.57       21.81     30.06 o 
   2 -14  15      102.55       90.87     48.39 o 
   3 -14  15        0.51       -6.17     31.20 o 
   4 -14  15        7.49       -1.09     30.14 o 
  -5 -13  15      129.66      124.72     48.22 o 
  -4 -13  15      403.86      356.32     58.28 o 
  -3 -13  15      191.07      176.30     50.32 o 
  -2 -13  15       72.52       67.18     16.72 o 
  -1 -13  15       59.68       61.15     29.33 o 
   0 -13  15       15.18       14.01     27.61 o 
   1 -13  15        3.68       12.77     21.86 o 
   2 -13  15      139.44      173.97     36.00 o 
   3 -13  15      162.94      137.10     43.17 o 
   4 -13  15      186.21      170.33     59.10 o 
   5 -13  15       51.05       41.68     37.09 o 
  -6 -12  15      272.07      282.60     60.47 o 
  -5 -12  15      225.82      204.79     50.37 o 
  -4 -12  15      423.40      465.43     58.01 o 
  -3 -12  15      520.09      530.43     33.56 o 
  -2 -12  15      357.90      355.13     24.57 o 
  -1 -12  15      131.24       89.48     17.11 o 
   0 -12  15       24.42       16.97     12.47 o 
   1 -12  15       18.25       13.15     17.42 o 
   2 -12  15      429.61      476.74     56.75 o 
   3 -12  15      362.41      314.24     85.12 o 
   4 -12  15       97.53       89.83     34.62 o 
   5 -12  15       65.01       57.39     48.20 o 
   6 -12  15       43.65       57.64     44.06 o 
  -7 -11  15        1.13       41.45     41.83 o 
  -6 -11  15       10.83      -23.60     36.62 o 
  -5 -11  15        1.24      -37.39     37.39 o 
  -4 -11  15       10.61       65.63     34.41 o 
  -3 -11  15        0.05      -12.34     12.34 o 
  -2 -11  15      125.82      102.38     14.68 o 
  -1 -11  15        5.18       17.07     10.82 o 
   0 -11  15       16.26       14.97     12.45 o 
   1 -11  15       25.66       25.19     14.90 o 
   2 -11  15       34.97       79.06     35.64 o 
   3 -11  15       26.78       -9.66     23.59 o 
   4 -11  15      107.64       69.44     26.49 o 
   5 -11  15       48.20       88.98     30.42 o 
   6 -11  15       14.25       70.98     37.86 o 
   7 -11  15        0.17      -44.57     49.33 o 
  -8 -10  15       41.39       15.42     64.97 o 
  -7 -10  15       14.95      -41.49     41.49 o 
  -6 -10  15      282.98      302.13     53.77 o 
  -5 -10  15      539.40      586.68     61.25 o 
  -4 -10  15      546.37      528.12     23.43 o 
  -3 -10  15      124.67      124.52     21.99 o 
  -2 -10  15      159.71      164.84     15.15 o 
  -1 -10  15       36.51       27.28     16.96 o 
   0 -10  15       48.21       44.26     13.07 o 
   1 -10  15      396.92      378.60     38.34 o 
   2 -10  15      723.90      732.84     24.41 o 
   3 -10  15      569.17      618.53     40.74 o 
   4 -10  15      272.25      402.91     38.74 o 
   5 -10  15      280.50      337.97     48.28 o 
   6 -10  15      146.56      181.63     58.06 o 
   7 -10  15       37.13       62.65     72.85 o 
  -8  -9  15        0.12      -32.12     40.82 o 
  -7  -9  15       18.96      -18.85     35.03 o 
  -6  -9  15      260.24      244.21     47.87 o 
  -5  -9  15      551.51      680.59     60.21 o 
  -4  -9  15      803.21      726.80     52.35 o 
  -3  -9  15       96.55      112.14      9.83 o 
  -2  -9  15       17.17       42.20     13.22 o 
  -1  -9  15      226.84      271.67     31.64 o 
   0  -9  15       70.02       62.74     13.67 o 
   1  -9  15        5.97       14.06     10.79 o 
   2  -9  15       28.95       29.92     13.12 o 
   3  -9  15      430.61      279.70     80.86 o 
   4  -9  15      132.98      136.06     27.75 o 
   5  -9  15      131.77      117.28     40.40 o 
   6  -9  15      115.19      146.57     34.58 o 
   7  -9  15       59.31       22.53     37.37 o 
   8  -9  15        0.50       16.84     37.44 o 
  -9  -8  15        3.74      -14.08     39.23 o 
  -8  -8  15        5.60       -3.57     33.86 o 
  -7  -8  15        1.35      -47.14     59.22 o 
  -6  -8  15        2.31      -16.94     29.52 o 
  -5  -8  15       16.92        0.00     22.77 o 
  -4  -8  15       38.89       33.64     14.97 o 
  -3  -8  15      124.50      105.69      8.76 o 
  -2  -8  15        0.29       -9.40      9.40 o 
  -1  -8  15      147.75      164.79     16.36 o 
   0  -8  15      181.14      153.60     28.59 o 
   1  -8  15       30.76       27.53     14.14 o 
   2  -8  15        2.23        1.29      9.04 o 
   3  -8  15        1.49        4.27     15.84 o 
   4  -8  15        0.26      -45.70     49.29 o 
   5  -8  15       52.82       13.79     30.87 o 
   6  -8  15        3.04       36.44     37.80 o 
   7  -8  15       15.44       31.46     40.51 o 
   8  -8  15        5.28        0.86     59.47 o 
  -9  -7  15        7.66      -72.85     74.63 o 
  -8  -7  15        2.94       10.29     33.47 o 
  -7  -7  15        2.42      -11.94     50.28 o 
  -6  -7  15      208.50      323.16     48.09 o 
  -5  -7  15      200.75      167.02     36.72 o 
  -4  -7  15      202.68      179.53     11.32 o 
  -3  -7  15      324.70      347.20     23.42 o 
  -2  -7  15      117.35      112.13     17.79 o 
  -1  -7  15      757.42      823.16     29.21 o 
   0  -7  15        1.82       -7.90     10.96 o 
   1  -7  15       19.46       15.54     22.22 o 
   2  -7  15      189.21      167.45     19.16 o 
   3  -7  15      125.70       33.84     82.74 o 
   4  -7  15      370.14      356.67     26.45 o 
   5  -7  15      363.25      272.13     77.01 o 
   6  -7  15      130.51       47.96     61.45 o 
   7  -7  15       27.37       92.37     44.74 o 
   8  -7  15        0.13       51.19     46.87 o 
 -10  -6  15       36.78       87.52     48.72 o 
  -9  -6  15       45.58       85.03     71.99 o 
  -8  -6  15      145.30      118.59     45.54 o 
  -7  -6  15      116.45      150.08     66.69 o 
  -6  -6  15       51.40       45.32     30.19 o 
  -5  -6  15      241.91      338.68     41.54 o 
  -4  -6  15      247.61      239.03     22.85 o 
  -3  -6  15      581.96      516.44     19.35 o 
  -2  -6  15      215.89      188.63     33.73 o 
  -1  -6  15      232.22      248.97     29.20 o 
   0  -6  15       32.12       35.56     18.50 o 
   1  -6  15     1234.83     1260.04     36.04 o 
   2  -6  15      571.96      661.71     35.25 o 
   3  -6  15      234.84      246.05     13.74 o 
   4  -6  15      406.58      404.47     60.74 o 
   5  -6  15      238.34      278.98     48.87 o 
   6  -6  15      100.78      142.01     43.90 o 
   7  -6  15       18.54       26.84     60.67 o 
   8  -6  15        3.86      -45.53     45.53 o 
 -10  -5  15       21.70      102.75     49.89 o 
  -9  -5  15      128.14      111.49     45.92 o 
  -8  -5  15       72.64       90.19     42.27 o 
  -7  -5  15       61.85       22.18     50.66 o 
  -6  -5  15       31.34        9.92     27.05 o 
  -5  -5  15        9.79       51.18     45.28 o 
  -4  -5  15       18.27       24.40      9.32 o 
  -3  -5  15       23.29       -0.76      8.84 o 
  -2  -5  15       22.30       25.46      8.19 o 
  -1  -5  15       32.64       26.39     12.67 o 
   0  -5  15      118.23      134.68     20.22 o 
   1  -5  15      235.57      301.67     21.49 o 
   2  -5  15       23.32        4.69      9.29 o 
   3  -5  15        0.02       22.28     11.92 o 
   4  -5  15       16.09        9.57     15.99 o 
   5  -5  15        6.92        8.90      3.54 o 
   6  -5  15       17.23      -21.43     34.16 o 
   7  -5  15       49.45      128.42     48.57 o 
   8  -5  15        1.54        9.58     61.36 o 
  -9  -4  15        3.27       73.79     41.66 o 
  -8  -4  15      101.92       96.47     41.46 o 
  -7  -4  15      254.43      222.66     46.49 o 
  -6  -4  15      340.89      387.08     49.16 o 
  -5  -4  15      816.45      792.89     23.59 o 
  -4  -4  15      199.03      226.09     14.27 o 
  -3  -4  15      360.35      393.53     31.34 o 
  -2  -4  15      502.57      508.17     23.71 o 
  -1  -4  15       73.20      117.37     14.31 o 
   0  -4  15      538.11      558.01     26.43 o 
   1  -4  15      737.29      727.16     33.24 o 
   2  -4  15      775.13      920.40    133.66 o 
   3  -4  15     2142.84     2164.23    150.38 o 
   4  -4  15     1136.58     1055.57     52.73 o 
   5  -4  15       43.31       21.24     32.11 o 
   6  -4  15       25.56       37.51     42.27 o 
   7  -4  15        2.50        3.85     23.64 o 
   8  -4  15        0.69        8.66     38.44 o 
 -10  -3  15       27.57       70.26     44.34 o 
  -9  -3  15       99.94      122.82     46.07 o 
  -8  -3  15       15.70       24.65     54.32 o 
  -7  -3  15       63.88       46.94     34.43 o 
  -6  -3  15       23.06       30.45      5.03 o 
  -5  -3  15       94.35      119.42      8.03 o 
  -4  -3  15      924.11      912.42     27.89 o 
  -3  -3  15      826.33      855.97     34.85 o 
  -2  -3  15       62.22       72.56     29.74 o 
  -1  -3  15      117.29      139.91     43.11 o 
   0  -3  15      115.95      164.16     22.58 o 
   1  -3  15       40.34       11.89     14.50 o 
   2  -3  15      131.48      136.08     25.68 o 
   3  -3  15      136.44      163.04     25.36 o 
   4  -3  15      649.62      637.85     48.07 o 
   5  -3  15      271.83      425.50     38.87 o 
   6  -3  15       89.36       86.70     12.41 o 
   7  -3  15        1.50       36.79     28.51 o 
   8  -3  15       10.64       -0.52     31.82 o 
 -10  -2  15        1.83      -43.90     43.90 o 
  -9  -2  15        0.88        1.84     31.74 o 
  -8  -2  15        6.78      -65.82     65.82 o 
  -7  -2  15       78.96       53.33     10.16 o 
  -6  -2  15       20.12       21.38     13.71 o 
  -5  -2  15       30.83       20.52      9.51 o 
  -4  -2  15       18.28       16.16     10.99 o 
  -3  -2  15       25.02       35.85     12.94 o 
  -2  -2  15      187.98      204.04     19.65 o 
  -1  -2  15       86.34       67.84     17.99 o 
   0  -2  15       82.59       91.72     17.57 o 
   1  -2  15        4.10      -10.72     20.24 o 
   2  -2  15       50.23       48.09     25.31 o 
   3  -2  15        7.36        5.34     27.91 o 
   4  -2  15       11.23       22.88     21.34 o 
   5  -2  15        0.41       45.66     25.56 o 
   6  -2  15        6.75       30.83     26.14 o 
   7  -2  15        4.17        0.01     10.81 o 
   8  -2  15        7.60       72.63     50.13 o 
  -9  -1  15        0.75       30.96     59.29 o 
  -8  -1  15       66.97       64.11     31.01 o 
  -7  -1  15       51.29       80.33     22.86 o 
  -6  -1  15       71.58       82.46     13.10 o 
  -5  -1  15      493.11      502.50     20.40 o 
  -4  -1  15      832.46      888.82     41.31 o 
  -3  -1  15      290.75      275.64     27.06 o 
  -2  -1  15       19.41       24.09     15.06 o 
  -1  -1  15      475.00      522.33     27.30 o 
   0  -1  15      264.50      242.72     22.93 o 
   1  -1  15      168.08      136.12     45.37 o 
   2  -1  15      507.93      596.35     36.13 o 
   3  -1  15      538.03      581.89     53.18 o 
   4  -1  15      629.93      546.10     92.94 o 
   5  -1  15      451.15      547.06     45.60 o 
   6  -1  15      216.64      350.89     53.47 o 
   7  -1  15       15.98       25.18     16.57 o 
   8  -1  15        0.21        1.48     26.60 o 
  -9   0  15       14.90       80.44     41.47 o 
  -8   0  15        1.19       -9.84     14.81 o 
  -7   0  15       37.84       36.09     14.22 o 
  -6   0  15      243.50      232.18     24.14 o 
  -5   0  15     1212.47     1127.24     39.94 o 
  -4   0  15      453.83      498.43     29.06 o 
  -3   0  15      523.02      523.08     26.43 o 
  -2   0  15      301.34      315.59     35.75 o 
  -1   0  15      191.90      188.82     21.57 o 
   0   0  15      344.00      324.10     27.45 o 
   1   0  15      316.03      357.87     29.36 o 
   2   0  15      292.66      356.05     32.15 o 
   3   0  15      531.41      519.62     55.87 o 
   4   0  15      409.44      486.92     40.72 o 
   5   0  15       99.85      106.14     67.99 o 
   6   0  15        0.63       14.00     17.44 o 
   7   0  15       11.57       35.48     28.24 o 
   8   0  15        0.67       -0.03     42.87 o 
  -9   1  15        2.76       42.55     38.49 o 
  -8   1  15        0.02        5.17     18.36 o 
  -7   1  15        8.33        8.94     12.13 o 
  -6   1  15      241.60      258.51     24.42 o 
  -5   1  15      188.46      199.00     39.90 o 
  -4   1  15        6.65       31.18     17.60 o 
  -3   1  15        0.27       24.30     14.59 o 
  -2   1  15       16.08       -0.24     13.29 o 
  -1   1  15      145.65      110.62     25.17 o 
   0   1  15       28.21       25.70     17.83 o 
   1   1  15        0.11        4.72     16.80 o 
   2   1  15       88.15       29.09     25.32 o 
   3   1  15       52.92       51.87     24.25 o 
   4   1  15       89.47      110.47     29.92 o 
   5   1  15        0.41      -18.56     29.93 o 
   6   1  15       26.56       -1.73     18.38 o 
   7   1  15       26.61       -8.73     22.28 o 
  -9   2  15       40.71       13.90     16.99 o 
  -8   2  15       64.46       56.26     17.20 o 
  -7   2  15       37.07       53.79     16.97 o 
  -6   2  15        3.99       25.64     18.40 o 
  -5   2  15       67.69       66.07     17.87 o 
  -4   2  15       81.71       57.70     18.35 o 
  -3   2  15      303.48      297.77     26.59 o 
  -2   2  15       65.37       71.70     20.12 o 
  -1   2  15        2.33       10.04     16.89 o 
   0   2  15       34.29       37.83     24.14 o 
   1   2  15      173.71      154.11     37.54 o 
   2   2  15      263.98      251.10     38.36 o 
   3   2  15        6.81        3.08     20.60 o 
   4   2  15       34.01       18.08     30.03 o 
   5   2  15        4.59      -26.44     31.66 o 
   6   2  15       14.83       51.12     23.75 o 
   7   2  15        1.22       27.61     26.94 o 
  -9   3  15        3.50        3.49     42.33 o 
  -8   3  15        0.82       10.48     26.72 o 
  -7   3  15       49.53       63.28     22.00 o 
  -6   3  15       75.50       58.20     20.02 o 
  -5   3  15       74.32       16.38     36.17 o 
  -4   3  15      229.94      349.90     29.53 o 
  -3   3  15      215.52      276.71     79.69 o 
  -2   3  15      109.80      155.56     52.24 o 
  -1   3  15       27.02       27.78     20.48 o 
   0   3  15       25.64       42.39     22.54 o 
   1   3  15       63.71       83.42     26.07 o 
   2   3  15      338.80      379.75     78.82 o 
   3   3  15       59.38       70.29     28.67 o 
   4   3  15       72.98       65.70     46.18 o 
   5   3  15       29.49       30.15     29.51 o 
   6   3  15       16.60      -11.03     20.95 o 
  -9   4  15        0.03       -8.99     19.18 o 
  -8   4  15        1.52       13.84     19.61 o 
  -7   4  15        7.02        3.34     17.77 o 
  -6   4  15       57.14       30.53     20.31 o 
  -5   4  15       32.91       22.51     19.66 o 
  -4   4  15        2.18        9.78     37.43 o 
  -3   4  15        0.31       29.34     33.94 o 
  -2   4  15        0.91       -6.03     23.65 o 
  -1   4  15       25.57       43.10     29.04 o 
   0   4  15        2.39       39.96     46.53 o 
   1   4  15      119.69      104.09     29.92 o 
   2   4  15        0.06       11.05     23.73 o 
   3   4  15       13.05       17.91     26.16 o 
   4   4  15       32.29      -49.60     50.19 o 
   5   4  15       38.95       39.50     32.53 o 
   6   4  15       25.25       -0.28     19.24 o 
  -8   5  15        0.60       24.74     32.50 o 
  -7   5  15      146.17      231.08     47.48 o 
  -6   5  15      358.28      277.41     79.26 o 
  -5   5  15      333.32      486.39     58.42 o 
  -4   5  15      220.97      196.72     46.88 o 
  -3   5  15       89.61      109.65     40.34 o 
  -2   5  15        0.16       33.70     35.07 o 
  -1   5  15       89.35       38.27     36.40 o 
   0   5  15       82.34      125.68     46.48 o 
   1   5  15      121.27      182.38     36.43 o 
   2   5  15      187.74      195.75     47.32 o 
   3   5  15      176.57      168.21     47.98 o 
   4   5  15      244.71      360.74    108.93 o 
   5   5  15      138.99      183.61     45.64 o 
  -7   6  15       17.68       -8.68     30.57 o 
  -6   6  15      111.32      143.06     39.68 o 
  -5   6  15      180.44      219.22     42.73 o 
  -4   6  15      117.65      128.24     38.26 o 
  -3   6  15      105.68       99.10     37.12 o 
  -2   6  15       32.08       32.92     43.23 o 
  -1   6  15        1.09       -4.07     23.56 o 
   0   6  15       26.72       75.71     31.84 o 
   1   6  15       21.35       12.69     43.81 o 
   2   6  15       42.44      112.23     37.79 o 
   3   6  15       29.78       66.03     43.28 o 
   4   6  15       19.53       44.55     35.51 o 
  -6   7  15        1.32       58.06     52.36 o 
  -5   7  15        5.70       90.43     32.89 o 
  -4   7  15        0.04       20.44     26.36 o 
  -3   7  15        6.91      -28.80     28.80 o 
  -2   7  15       29.07        1.49     46.83 o 
  -1   7  15       43.52      -18.48     34.91 o 
   0   7  15       11.97       56.30     44.82 o 
   1   7  15        1.04       24.33     36.87 o 
   2   7  15        0.05       38.09     34.49 o 
  -4   8  15       26.85       -7.51     34.23 o 
  -3   8  15       20.13       31.52     37.32 o 
  -2   8  15        3.64       -6.68     28.15 o 
  -1   8  15        4.36      -33.99     33.99 o 
   0   8  15       39.70       -9.21     36.42 o 
  -2 -14  16        0.27       -0.62     16.20 o 
  -1 -14  16       15.42       28.16     18.14 o 
   0 -14  16       89.98      130.94     24.96 o 
   1 -14  16      165.38       98.70     38.48 o 
   2 -14  16       28.97       27.07     37.40 o 
   3 -14  16        1.60       37.95     26.99 o 
  -5 -13  16        9.65       60.31     69.47 o 
  -4 -13  16        6.91      -12.60     53.00 o 
  -3 -13  16       13.83      -14.71     30.35 o 
  -2 -13  16       11.08        1.95     11.01 o 
  -1 -13  16      160.16      105.97     39.61 o 
   0 -13  16      192.04      197.59     25.47 o 
   1 -13  16      103.08      101.88     24.61 o 
   2 -13  16       81.92       72.90     44.07 o 
   3 -13  16       55.33       29.16     24.89 o 
   4 -13  16       89.16       82.40     50.70 o 
  -6 -12  16       39.31       58.49     71.83 o 
  -5 -12  16        1.38       22.62     57.71 o 
  -4 -12  16      257.50      316.46     83.14 o 
  -3 -12  16      438.39      440.19     21.74 o 
  -2 -12  16      721.69      706.72     42.30 o 
  -1 -12  16     1093.19     1039.86     37.39 o 
   0 -12  16     1228.42     1219.06     50.73 o 
   1 -12  16      935.78      892.18     45.05 o 
   2 -12  16      425.89      413.82     36.04 o 
   3 -12  16      378.82      395.59     78.37 o 
   4 -12  16      123.12       57.24     32.78 o 
   5 -12  16        3.94       -4.55     23.83 o 
  -7 -11  16      427.38      504.81     75.11 o 
  -6 -11  16      380.82      488.88     66.39 o 
  -5 -11  16      603.29      667.22    108.79 o 
  -4 -11  16      214.78      206.79     70.37 o 
  -3 -11  16      206.24      179.29     24.07 o 
  -2 -11  16        8.01        7.63     15.22 o 
  -1 -11  16       89.26       76.42     15.48 o 
   0 -11  16      176.58      151.30     20.38 o 
   1 -11  16      246.91      256.09     18.81 o 
   2 -11  16      103.89       98.38     23.70 o 
   3 -11  16        1.55       47.07     47.14 o 
   4 -11  16      113.11      129.29     59.95 o 
   5 -11  16      154.79      225.02     61.88 o 
   6 -11  16       62.88       34.45     30.79 o 
  -7 -10  16        7.42      -28.88     39.05 o 
  -6 -10  16       93.54      153.23     46.08 o 
  -5 -10  16       29.77       63.31     58.47 o 
  -4 -10  16       45.98       46.84     10.62 o 
  -3 -10  16      144.91      188.68     11.97 o 
  -2 -10  16       79.21       71.57     16.08 o 
  -1 -10  16      150.67      186.89     27.35 o 
   0 -10  16      565.72      564.07     39.12 o 
   1 -10  16      782.73      742.92     31.44 o 
   2 -10  16      300.68      277.20     22.12 o 
   3 -10  16      120.87       83.46     29.43 o 
   4 -10  16      157.26      213.55     39.56 o 
   5 -10  16       68.29      135.62     39.64 o 
   6 -10  16      137.87      162.66     46.50 o 
   7 -10  16      155.25       -8.89     68.58 o 
  -8  -9  16       38.66      -16.56     62.50 o 
  -7  -9  16       24.27      -10.16     34.44 o 
  -6  -9  16        4.48       -2.08     27.81 o 
  -5  -9  16      188.50      183.08     64.89 o 
  -4  -9  16      553.35      468.83     43.29 o 
  -3  -9  16      262.72      295.11     14.47 o 
  -2  -9  16      684.11      711.15     22.73 o 
  -1  -9  16      851.23      849.39     40.23 o 
   0  -9  16      801.69      850.93     29.65 o 
   1  -9  16     1379.34     1387.80     40.88 o 
   2  -9  16     1605.79     1610.77     48.51 o 
   3  -9  16      482.22      325.87     22.13 o 
   4  -9  16        4.06      147.36     64.10 o 
   5  -9  16       22.82       29.92     34.32 o 
   6  -9  16       42.63       -0.18     31.68 o 
   7  -9  16       33.39       97.63     38.81 o 
  -9  -8  16      205.16      164.97     58.83 o 
  -8  -8  16      169.93      -32.66     65.84 o 
  -7  -8  16      509.71      653.07     71.67 o 
  -6  -8  16      565.50      675.10     65.05 o 
  -5  -8  16      428.22      138.18     62.19 o 
  -4  -8  16       14.06       16.87      8.60 o 
  -3  -8  16        1.44        2.27      6.23 o 
  -2  -8  16        0.66        2.84      9.37 o 
  -1  -8  16      272.78      266.71     15.66 o 
   0  -8  16      119.68      112.08     15.89 o 
   1  -8  16      127.83      103.81     16.54 o 
   2  -8  16        0.30       12.70     15.99 o 
   3  -8  16        2.34        3.42      8.93 o 
   4  -8  16       36.70       73.10     34.52 o 
   5  -8  16      211.20      351.96     54.29 o 
   6  -8  16      322.71      103.40     72.71 o 
   7  -8  16      323.24      347.47     68.18 o 
  -9  -7  16        1.99      -37.85     42.43 o 
  -8  -7  16       11.00      -42.46     42.46 o 
  -7  -7  16       51.48        1.21     29.04 o 
  -6  -7  16      198.49      161.08     42.45 o 
  -5  -7  16      317.18      320.75     71.08 o 
  -4  -7  16      422.94      423.54     29.52 o 
  -3  -7  16      344.90      408.17     22.73 o 
  -2  -7  16      173.44      214.77     24.52 o 
  -1  -7  16      730.54      699.90     32.98 o 
   0  -7  16     1825.56     1791.50    110.74 o 
   1  -7  16       18.49       26.38     20.59 o 
   2  -7  16      169.73      173.48     20.66 o 
   3  -7  16      284.06      320.90     79.50 o 
   4  -7  16      369.03      335.66     40.50 o 
   5  -7  16      274.15      422.34     58.89 o 
   6  -7  16      157.89      201.18     50.85 o 
   7  -7  16        6.75       33.10     67.63 o 
   8  -7  16        0.32      101.92     54.73 o 
  -9  -6  16        0.15      -44.93     44.93 o 
  -8  -6  16       26.81      -11.02     33.94 o 
  -7  -6  16        0.39       40.43     34.70 o 
  -6  -6  16        5.88       50.23     32.34 o 
  -5  -6  16        9.16       20.42     26.40 o 
  -4  -6  16       56.27       55.06     10.69 o 
  -3  -6  16      307.45      317.33     48.36 o
[truncated: 68,752 more chars]
